# Supplementary material for: Human proximal tubular epithelial cell interleukin-1 receptor signalling triggers G2/M arrest and cellular senescence during hypoxic kidney injury
Source: Cell Death Dis. 2025 Jan 31;16(1):61. doi: 10.1038/s41419-025-07386-6 (PMC11785723; doi:10.1038/s41419-025-07386-6)
Supplement: Supplementary file 2 — Supplementary Data S1 [file 41419_2025_7386_MOESM2_ESM.xlsx]

## Sheet: Healy_PTEC_hypoxia_IL1B_RSEM_ge
Ensembl.Gene.ID	Associated.Gene.Name	Gene.Biotype	Chromosome.Name	Gene.Start.bp	Gene.End.bp	Strand	Description	Patient1_HypoxIL1B	Patient1_NormIL1B	Patient1_HypoxVeh	Patient1_NormVeh	Patient2_HypoxIL1B	Patient2_NormIL1B	Patient2_HypoxVeh	Patient2_NormVeh	Patient4_HypoxIL1B	Patient4_NormIL1B	Patient4_HypoxVeh	Patient4_NormVeh	Patient3_HypoxIL1B	Patient3_NormIL1B	Patient3_HypoxVeh	Patient3_NormVeh
ENSG00000000003	TSPAN6	protein_coding	X	99883667	99894988	-1	tetraspanin 6 [Source:HGNC Symbol;Acc:11858]	568	591	919	895	524	644	990	1018	808	645	1360	1169	788	714	1275	1064
ENSG00000000005	TNMD	protein_coding	X	99839799	99854882	1	tenomodulin [Source:HGNC Symbol;Acc:17757]	0	0	0	0	0	0	0	0	0	0	0	0	1	0	0	0
ENSG00000000419	DPM1	protein_coding	20	49551404	49575092	-1	dolichyl-phosphate mannosyltransferase polypeptide 1, catalytic subunit [Source:HGNC Symbol;Acc:3005]	622	620	565	575	443	685	599	679	437	570	541	779	584	716	447	635
ENSG00000000457	SCYL3	protein_coding	1	169821804	169863408	-1	SCY1-like 3 (S. cerevisiae) [Source:HGNC Symbol;Acc:19285]	180	221	194	240	172	275	162	342	157	267	159	275	208	301	124	274
ENSG00000000460	C1orf112	protein_coding	1	169631245	169823221	1	chromosome 1 open reading frame 112 [Source:HGNC Symbol;Acc:25565]	141	323	226	361	81	228	126	289	69	167	72	212	91	192	52	181
ENSG00000000938	FGR	protein_coding	1	27938575	27961788	-1	Gardner-Rasheed feline sarcoma viral (v-fgr) oncogene homolog [Source:HGNC Symbol;Acc:3697]	4	1	11	5	3	1	4	0	1	0	0	0	1	1	9	0
ENSG00000000971	CFH	protein_coding	1	196621008	196716634	1	complement factor H [Source:HGNC Symbol;Acc:4883]	86	60	17	15	103	102	43	47	43	54	11	20	354	311	124	127
ENSG00000001036	FUCA2	protein_coding	6	143816614	143832827	-1	fucosidase, alpha-L- 2, plasma [Source:HGNC Symbol;Acc:4008]	3201	3332	3657	3576	2511	3961	2638	4240	2213	3603	2520	4136	2693	3968	2350	3323
ENSG00000001084	GCLC	protein_coding	6	53362139	53481768	-1	glutamate-cysteine ligase, catalytic subunit [Source:HGNC Symbol;Acc:4311]	1626	1434	2666	1740.14	3976	2331	3374	1999	4507	2209.15	3238.35	1929	3740	2278	6473	1947
ENSG00000001167	NFYA	protein_coding	6	41040684	41067715	1	nuclear transcription factor Y, alpha [Source:HGNC Symbol;Acc:7804]	891	1011	825	1125	1130	1363	1094	1448	1120	1315	1124	1309	1434	1525	1289	1377
ENSG00000001460	STPG1	protein_coding	1	24683489	24743424	-1	sperm-tail PG-rich repeat containing 1 [Source:HGNC Symbol;Acc:28070]	446	566	455	555	382	527	353	583	361	543	397	476	327	419	261	366
ENSG00000001461	NIPAL3	protein_coding	1	24742284	24799466	1	NIPA-like domain containing 3 [Source:HGNC Symbol;Acc:25233]	3045	2112	3128	1966	2977	2570	3023	2740	3575	3270	3635	3424	3094	2636	2868	2115
ENSG00000001497	LAS1L	protein_coding	X	64732462	64754655	-1	LAS1-like (S. cerevisiae) [Source:HGNC Symbol;Acc:25726]	621	1177	844	1297	544	1292	745	1480	488	1192	590	1369	671	1222	513	1153
ENSG00000001561	ENPP4	protein_coding	6	46097701	46114435	1	ectonucleotide pyrophosphatase/phosphodiesterase 4 (putative) [Source:HGNC Symbol;Acc:3359]	661	679	704	686	956	857	939	835	1125	839	988	922	665	590	843	677
ENSG00000001617	SEMA3F	protein_coding	3	50192478	50226508	1	sema domain, immunoglobulin domain (Ig), short basic domain, secreted, (semaphorin) 3F [Source:HGNC Symbol;Acc:10728]	1828	1954	1310	1356	1177	1652	860	1194	1479	2119	1430	1523	1701	1634	1797	1303
ENSG00000001626	CFTR	protein_coding	7	117105838	117356025	1	cystic fibrosis transmembrane conductance regulator (ATP-binding cassette sub-family C, member 7) [Source:HGNC Symbol;Acc:1884]	2366	2801	1184	1038	862	863	295	214.52	715	852	155.82	152.8	2733	2693	598	621
ENSG00000001629	ANKIB1	protein_coding	7	91875548	92030698	1	ankyrin repeat and IBR domain containing 1 [Source:HGNC Symbol;Acc:22215]	2507	2335	2667	2408	2042	2146	2286	2657	2194	2020	2645	2634	2307	2066	2033	2403
ENSG00000001630	CYP51A1	protein_coding	7	91741465	91772266	-1	cytochrome P450, family 51, subfamily A, polypeptide 1 [Source:HGNC Symbol;Acc:2649]	15075	9260.5	13359	7647.88	6182.39	7611	6307.77	8043.84	5447.2	6423.61	6703.87	8014.07	5607.3	7832.96	2698.45	6052.54
ENSG00000001631	KRIT1	protein_coding	7	91828283	91875480	-1	KRIT1, ankyrin repeat containing [Source:HGNC Symbol;Acc:1573]	518.45	606	596	644	739.27	908.82	665	1076	615	805.82	636.54	833.58	700	914.21	594	820
ENSG00000002016	RAD52	protein_coding	12	1021243	1100356	-1	RAD52 homolog (S. cerevisiae) [Source:HGNC Symbol;Acc:9824]	69	144	83.02	152.95	146	190.35	145	251.34	140	182.51	135.87	160.36	169	258.08	178	290.55
ENSG00000002079	MYH16	pseudogene	7	98836417	98908753	1	myosin, heavy chain 16 pseudogene [Source:HGNC Symbol;Acc:31038]	33	47	52	69	66	49	113	112	56	28	86	44	65	28	80	41
ENSG00000002330	BAD	protein_coding	11	64037302	64052176	-1	BCL2-associated agonist of cell death [Source:HGNC Symbol;Acc:936]	1041	847	1109	1023	765	826	942	1043	879	936	1175	1122	834	908	1110	875
ENSG00000002549	LAP3	protein_coding	4	17578815	17609595	1	leucine aminopeptidase 3 [Source:HGNC Symbol;Acc:18449]	1170.16	1716.63	1126.03	1919.7	945.79	2048.26	1270.07	2624.51	722.84	1809.87	1014.81	2079.06	1272.5	2235.87	864.77	1902.74
ENSG00000002586	CD99	protein_coding	X	2609220	2659350	1	CD99 molecule [Source:HGNC Symbol;Acc:7082]	4226	3407	5535	3922	2174	1747	2573	2157	2134	1768	3006	2139	2562	2232	3501	2137
ENSG00000002587	HS3ST1	protein_coding	4	11394774	11431389	-1	heparan sulfate (glucosamine) 3-O-sulfotransferase 1 [Source:HGNC Symbol;Acc:5194]	2901	3181	1529	1999	4981	5022	2600	2456	4938	5634	2722	2701	4711	4178	2282	1549
ENSG00000002726	ABP1	protein_coding	7	150521715	150558592	1	amiloride binding protein 1 (amine oxidase (copper-containing)) [Source:HGNC Symbol;Acc:80]	124	99	285	215	26	9	73	66	541	351	1242	970	85	48	228	169
ENSG00000002745	WNT16	protein_coding	7	120965421	120981158	1	wingless-type MMTV integration site family, member 16 [Source:HGNC Symbol;Acc:16267]	0	0	1	0	0	0	0	0	0	1	0	0	0	0	0	1
ENSG00000002746	HECW1	protein_coding	7	43152198	43602938	1	HECT, C2 and WW domain containing E3 ubiquitin protein ligase 1 [Source:HGNC Symbol;Acc:22195]	0	0	1	0	0	0	0	1	0	0	0	0	0	0	0	0
ENSG00000002822	MAD1L1	protein_coding	7	1855383	2272878	-1	MAD1 mitotic arrest deficient-like 1 (yeast) [Source:HGNC Symbol;Acc:6762]	602.98	1063	671	1175	713	1292	819.64	1624.88	597	1291	737.86	1519.92	585	1010	534.47	1092.56
ENSG00000002834	LASP1	protein_coding	17	37026112	37078023	1	LIM and SH3 protein 1 [Source:HGNC Symbol;Acc:6513]	19833	18445	22107	20213	15059	17005	18979	23478	12998	15119	17596	20793	13919	15312	16751	17847
ENSG00000002919	SNX11	protein_coding	17	46180719	46200436	1	sorting nexin 11 [Source:HGNC Symbol;Acc:14975]	851	714	593	574	650	691	662	631	833	784	814	742	736	706	651	572
ENSG00000002933	TMEM176A	protein_coding	7	150497491	150502208	1	transmembrane protein 176A [Source:HGNC Symbol;Acc:24930]	1	2	2	1	0	0	0	0	0	1	5	3	1	1	14	4
ENSG00000003056	M6PR	protein_coding	12	9092959	9102551	-1	mannose-6-phosphate receptor (cation dependent) [Source:HGNC Symbol;Acc:6752]	3738	4518	4573	4727	2823	4124	3115	3778	4050	4647	4421	4653	4308	5368	4327	4026
ENSG00000003096	KLHL13	protein_coding	X	117031776	117251303	-1	kelch-like 13 (Drosophila) [Source:HGNC Symbol;Acc:22931]	2180.01	3377.53	3080.08	4965.23	1693.16	3656.75	3180.42	6200.08	1994.91	4547.21	4086.52	9001.31	1825.74	3136.26	2271.24	5260.21
ENSG00000003137	CYP26B1	protein_coding	2	72356367	72375167	-1	cytochrome P450, family 26, subfamily B, polypeptide 1 [Source:HGNC Symbol;Acc:20581]	2	3	3	2	4	0	1	2	3	1	2	1	3	1	1	3
ENSG00000003147	ICA1	protein_coding	7	8152814	8302317	-1	islet cell autoantigen 1, 69kDa [Source:HGNC Symbol;Acc:5343]	478	566	531	572	599	665	600	700	628	627	556	700	641	743	563	734
ENSG00000003249	DBNDD1	protein_coding	16	90071273	90086536	-1	dysbindin (dystrobrevin binding protein 1) domain containing 1 [Source:HGNC Symbol;Acc:28455]	2759	3312	3915	4429	1862	1327	2306	2214	2177	1766	2958	2292	1698	1548	1995	1731
ENSG00000003393	ALS2	protein_coding	2	202565277	202645912	-1	amyotrophic lateral sclerosis 2 (juvenile) [Source:HGNC Symbol;Acc:443]	1386	1601	1774	1722	1148	1807	1520	1988	1267	1627	1392	1900	1166	1577	1102	1566
ENSG00000003400	CASP10	protein_coding	2	202047604	202094129	1	caspase 10, apoptosis-related cysteine peptidase [Source:HGNC Symbol;Acc:1500]	795	743	495	586	1046	992	634	691	1253	988	767	826	1161	1036	694	655
ENSG00000003402	CFLAR	protein_coding	2	201980827	202029033	1	CASP8 and FADD-like apoptosis regulator [Source:HGNC Symbol;Acc:1876]	7089	5419	3311.13	2117.06	5273	4902.09	2931	2126	5794.12	6263.34	2101.12	1999	6649.21	5535.1	2930	1687.03
ENSG00000003436	TFPI	protein_coding	2	188328957	188430487	-1	tissue factor pathway inhibitor (lipoprotein-associated coagulation inhibitor) [Source:HGNC Symbol;Acc:11760]	4860	5688	2258	2665	5436	8110	2006	3106	5559	7977	2257	2834	7534	10673	2618	3188
ENSG00000003509	NDUFAF7	protein_coding	2	37458774	37480546	1	NADH dehydrogenase (ubiquinone) complex I, assembly factor 7 [Source:HGNC Symbol;Acc:28816]	236	328	278	341	243	489	349	504	238	378	327	394	271	542	395	552
ENSG00000003756	RBM5	protein_coding	3	50126341	50156454	1	RNA binding motif protein 5 [Source:HGNC Symbol;Acc:9902]	1676.72	2112.42	1573.51	1653.63	3468.74	3288.87	3266.14	3167.7	2897	2978.57	1952.9	2198.39	4332.75	3825.68	3154.95	3679.34
ENSG00000003987	MTMR7	protein_coding	8	17155539	17271037	-1	myotubularin related protein 7 [Source:HGNC Symbol;Acc:7454]	21	12	21	35	22	12	12	16	9	8	7	9	24	26	8	8
ENSG00000003989	SLC7A2	protein_coding	8	17354597	17428082	1	solute carrier family 7 (cationic amino acid transporter, y+ system), member 2 [Source:HGNC Symbol;Acc:11060]	272	348	112	330	586	1002	90	377	740	855	128	567	1605	1900	155	783
ENSG00000004059	ARF5	protein_coding	7	127228399	127231759	1	ADP-ribosylation factor 5 [Source:HGNC Symbol;Acc:658]	2968.83	2705.48	3260.76	3246.8	2260.64	2090.38	2646.32	2661.26	2265	2309.81	3096.24	2657.79	2338.39	2217.92	2847.06	2248.35
ENSG00000004139	SARM1	protein_coding	17	26691378	26728065	1	sterile alpha and TIR motif containing 1 [Source:HGNC Symbol;Acc:17074]	187	195	225	274	388	354	492	498	423	424	524	531	465	394	579	401
ENSG00000004142	POLDIP2	processed_transcript	17	26673659	26684545	-1	polymerase (DNA-directed), delta interacting protein 2 [Source:HGNC Symbol;Acc:23781]	1914	3037	2056	3740	1651	2943	1777	4129	1686	3337	2138	3875	1680	2861	1311.88	2636
ENSG00000004399	PLXND1	protein_coding	3	129274018	129325661	-1	plexin D1 [Source:HGNC Symbol;Acc:9107]	231	281	272	373	222	248	322	401	145	170	219	261	342	406	400	472
ENSG00000004455	AK2	protein_coding	1	33473585	33546597	-1	adenylate kinase 2 [Source:HGNC Symbol;Acc:362]	3786.4	3113.61	4027.69	3644.24	5010.73	2799.57	4958.82	3757.23	4216.04	3078.07	4516.48	3672	4606.33	2807	5178.16	2817.74
ENSG00000004468	CD38	protein_coding	4	15779898	15851069	1	CD38 molecule [Source:HGNC Symbol;Acc:1667]	1	4	0	2	1	13	1	0	12	44	0	0	34	104	0	0
ENSG00000004478	FKBP4	protein_coding	12	2904119	2914576	1	FK506 binding protein 4, 59kDa [Source:HGNC Symbol;Acc:3720]	3219	4104	3080	4056	3376	3928	3311	4348.95	3516	4393	4227	4953	2965	3679	2709	3408.99
ENSG00000004487	KDM1A	protein_coding	1	23345941	23410182	1	lysine (K)-specific demethylase 1A [Source:HGNC Symbol;Acc:29079]	1841	2294	2059	2541	1490	2159	1827	2580	1572	1898	1483	2056	2022	2325	1653	2334
ENSG00000004534	RBM6	protein_coding	3	49977440	50137478	1	RNA binding motif protein 6 [Source:HGNC Symbol;Acc:9903]	689.28	1376.58	849.49	1319.37	2108.26	2434.13	2109.86	2191.3	1607	1789.43	949.1	1249.61	2990.25	3528.32	2113.05	3486.66
ENSG00000004660	CAMKK1	protein_coding	17	3763609	3798185	-1	calcium/calmodulin-dependent protein kinase kinase 1, alpha [Source:HGNC Symbol;Acc:1469]	247	221	277	212	349	393.05	444	278	324.07	455	334	230	419	476	387	219
ENSG00000004700	RECQL	protein_coding	12	21621845	21654603	-1	RecQ protein-like (DNA helicase Q1-like) [Source:HGNC Symbol;Acc:9948]	694	900	744	794	1197	1753	1154	1475	917	1144	983	1245	1093	1351	665	1251
ENSG00000004766	CCDC132	protein_coding	7	92861653	92988338	1	coiled-coil domain containing 132 [Source:HGNC Symbol;Acc:25956]	378	518	430	625	483	822	578	978	431	657	599	913	468	761	321	783
ENSG00000004776	HSPB6	protein_coding	19	36245469	36248980	-1	heat shock protein, alpha-crystallin-related, B6 [Source:HGNC Symbol;Acc:26511]	4	8	12	38	1	0	3	5	1	0	0	2	0	2	1	5
ENSG00000004777	ARHGAP33	protein_coding	19	36265434	36279724	1	Rho GTPase activating protein 33 [Source:HGNC Symbol;Acc:23085]	81	161	166	196	136	152	171	216	137	149	80	97	179	199	131	203
ENSG00000004779	NDUFAB1	protein_coding	16	23592323	23607677	-1	NADH dehydrogenase (ubiquinone) 1, alpha/beta subcomplex, 1, 8kDa [Source:HGNC Symbol;Acc:7694]	373	485	305	394	319	701	446	649	412	682	568	701	406	672	490	566
ENSG00000004799	PDK4	protein_coding	7	95212811	95225803	-1	pyruvate dehydrogenase kinase, isozyme 4 [Source:HGNC Symbol;Acc:8812]	56	90	63	153	167	708	194	676	223	625	174	780	230	758	378	2179
ENSG00000004809	SLC22A16	protein_coding	6	110745890	110797844	-1	solute carrier family 22 (organic cation/carnitine transporter), member 16 [Source:HGNC Symbol;Acc:20302]	0	0	0	0	0	0	0	0	1	0	1	0	0	0	0	0
ENSG00000004838	ZMYND10	protein_coding	3	50378541	50384283	-1	zinc finger, MYND-type containing 10 [Source:HGNC Symbol;Acc:19412]	12	21	55	28	33	28	79	71	44	31	50	62	32	44	93	65
ENSG00000004846	ABCB5	protein_coding	7	20654830	20816658	1	ATP-binding cassette, sub-family B (MDR/TAP), member 5 [Source:HGNC Symbol;Acc:46]	3	2	4	1	1	1	4	1	2	3	1	1	3	5	5	7
ENSG00000004848	ARX	protein_coding	X	25021811	25034065	-1	aristaless related homeobox [Source:HGNC Symbol;Acc:18060]	0	1	0	0	0	0	0	2	1	12	1	2	0	2	0	0
ENSG00000004864	SLC25A13	protein_coding	7	95749532	95951459	-1	solute carrier family 25 (aspartate/glutamate carrier), member 13 [Source:HGNC Symbol;Acc:10983]	1378	2069	1662	2380	779	1709	833	2149	694	1590	842	2325	994	1795	558	2026
ENSG00000004866	ST7	protein_coding	7	116593292	116870157	1	suppression of tumorigenicity 7 [Source:HGNC Symbol;Acc:11351]	260.51	472.69	375	549.32	223.29	486.69	226	616.58	220	543	308.98	616	244	475	154	409.93
ENSG00000004897	CDC27	protein_coding	17	45195069	45266788	-1	cell division cycle 27 homolog (S. cerevisiae) [Source:HGNC Symbol;Acc:1728]	2152.31	2846.95	2575.52	3136.82	1896.03	3226.79	2029.77	3902.28	1485.58	2632.71	1823.36	3591.08	2253.02	3000.46	1463.06	3233.16
ENSG00000004939	SLC4A1	protein_coding	17	42325753	42345509	-1	solute carrier family 4, anion exchanger, member 1 (erythrocyte membrane protein band 3, Diego blood group) [Source:HGNC Symbol;Acc:11027]	0	0	1	0	0	1	0	0	1	0	0	0	0	0	1	1
ENSG00000004948	CALCR	protein_coding	7	93053799	93204042	-1	calcitonin receptor [Source:HGNC Symbol;Acc:1440]	176	5	99	10	685	13	327	33	619	21	412	30	681	24	528	35
ENSG00000004961	HCCS	protein_coding	X	11129421	11141198	1	holocytochrome c synthase [Source:HGNC Symbol;Acc:4837]	776	836	708	857	642	1128	681	1123	605	1051	713	1089	668	1065	516	838
ENSG00000004975	DVL2	protein_coding	17	7128660	7137864	-1	dishevelled, dsh homolog 2 (Drosophila) [Source:HGNC Symbol;Acc:3086]	1482	1284	1596	1491	1127	1012	1395	1536	1047	957	1209	1128	952	1024	1771	1102
ENSG00000005001	PRSS22	protein_coding	16	2902728	2908631	-1	protease, serine, 22 [Source:HGNC Symbol;Acc:14368]	839	1136	431	624	680	574	596	367	620	631	355	258	689	576	672	385
ENSG00000005007	UPF1	protein_coding	19	18942747	18979045	1	UPF1 regulator of nonsense transcripts homolog (yeast) [Source:HGNC Symbol;Acc:9962]	3272	4582	3909	5117	2185	3521	2522	4309	2583	3930	2664	4252	3046	4098	2481	3984
ENSG00000005020	SKAP2	protein_coding	7	26706681	27034858	-1	src kinase associated phosphoprotein 2 [Source:HGNC Symbol;Acc:15687]	1472	1379	1994	1931	2250	3012	3832	4583	2324	2357	3788	4261	2095	2427	2845	3588
ENSG00000005022	SLC25A5	protein_coding	X	118602363	118605282	1	solute carrier family 25 (mitochondrial carrier; adenine nucleotide translocator), member 5 [Source:HGNC Symbol;Acc:10991]	4997	6279	5730	7932.99	3402	7360	4441	8586.94	3706	8997.02	4525	9523.51	3399	6973	3762	6471.76
ENSG00000005059	CCDC109B	protein_coding	4	110481361	110609874	1	coiled-coil domain containing 109B [Source:HGNC Symbol;Acc:26076]	493	652	812	917	596	637	809	776	577	534	1023	780	531	564	707	539
ENSG00000005073	HOXA11	protein_coding	7	27221129	27224842	-1	homeobox A11 [Source:HGNC Symbol;Acc:5101]	184	145	226	193	415	327	445	493	450	367	490	454	324	297	430	263
ENSG00000005075	POLR2J	protein_coding	7	102113565	102119354	-1	polymerase (RNA) II (DNA directed) polypeptide J, 13.3kDa [Source:HGNC Symbol;Acc:9197]	762.47	828.9	826.2	946.66	648.7	641.76	649.24	874.22	615.63	780.82	782.95	738.52	590.01	747.5	809.21	654.45
ENSG00000005100	DHX33	protein_coding	17	5344232	5372380	-1	DEAH (Asp-Glu-Ala-His) box polypeptide 33 [Source:HGNC Symbol;Acc:16718]	549	1262	777	1435	448	1299	571	1589	420	1015	579	1327	551	1091	329	1146
ENSG00000005102	MEOX1	protein_coding	17	41717756	41739322	-1	mesenchyme homeobox 1 [Source:HGNC Symbol;Acc:7013]	2	6	4	1	0	0	1	0	0	0	0	0	0	0	0	0
ENSG00000005108	THSD7A	protein_coding	7	11414170	11871824	-1	thrombospondin, type I, domain containing 7A [Source:HGNC Symbol;Acc:22207]	116	114	77	100	110	163	128	172	124	327	110	219	309	363	237	359
ENSG00000005156	LIG3	protein_coding	17	33307513	33332083	1	ligase III, DNA, ATP-dependent [Source:HGNC Symbol;Acc:6600]	240	594	356	684	217	486	266	598	252	534	307	592	356	510	204	528
ENSG00000005175	RPAP3	protein_coding	12	48057070	48099844	-1	RNA polymerase II associated protein 3 [Source:HGNC Symbol;Acc:26151]	457	730	513	744	356	823	465	1059	284	599	397	819	428	788	315	763
ENSG00000005187	ACSM3	protein_coding	16	20621565	20808903	1	acyl-CoA synthetase medium-chain family member 3 [Source:HGNC Symbol;Acc:10522]	39	102	99	238	20	110	91	368	34	111	111	345	51	196	187	342
ENSG00000005189	AC004381.6	protein_coding	16	20817751	20860990	1	Putative RNA exonuclease NEF-sp [Source:UniProtKB/Swiss-Prot;Acc:Q96IC2]	67	128	92	190	53	93	94	170	53	80	46	98	42	70	58	94
ENSG00000005194	CIAPIN1	protein_coding	16	57462081	57481440	-1	cytokine induced apoptosis inhibitor 1 [Source:HGNC Symbol;Acc:28050]	768.9	1081.69	754.26	1157.87	681.21	1482.85	798.27	1526.77	617.6	1543.69	753.44	1651.54	865.7	1490.8	482.4	1338.61
ENSG00000005206	SPPL2B	processed_transcript	19	2328617	2355099	1	signal peptide peptidase like 2B [Source:HGNC Symbol;Acc:30627]	668	1047	733	1106	1119	1559	1109	1418	1078	1601	678	1102	1319	1804	880	1644.44
ENSG00000005238	FAM214B	protein_coding	9	35104109	35115999	-1	family with sequence similarity 214, member B [Source:HGNC Symbol;Acc:25666]	3100	2170	1994	1332	3655	2535	2273	1711	3665	2838	2560	1565	2948	2284	2411	1488
ENSG00000005243	COPZ2	protein_coding	17	46103533	46115392	-1	coatomer protein complex, subunit zeta 2 [Source:HGNC Symbol;Acc:19356]	86	46	55	75	155	106	213	139	155	128	180	143	159	118	165	109
ENSG00000005249	PRKAR2B	protein_coding	7	106685094	106802256	1	protein kinase, cAMP-dependent, regulatory, type II, beta [Source:HGNC Symbol;Acc:9392]	7	12	6	2	3	9	3	5	3	10	5	5	1	5	1	2
ENSG00000005302	MSL3	protein_coding	X	11776278	11793870	1	male-specific lethal 3 homolog (Drosophila) [Source:HGNC Symbol;Acc:7370]	505.8	503.43	483	526.77	551	773.81	600.47	816.04	427	639.65	514	681.89	690.8	845	428	803.67
ENSG00000005339	CREBBP	protein_coding	16	3775055	3930727	-1	CREB binding protein [Source:HGNC Symbol;Acc:2348]	2038	2698	2161	2670	1438	1909	1271	2536	1565	2417	1462	2462	1923	2073	1109	2253
ENSG00000005379	BZRAP1	protein_coding	17	56378592	56406152	-1	benzodiazapine receptor (peripheral) associated protein 1 [Source:HGNC Symbol;Acc:16831]	14	24	37	45	88	64	183	117	138	83	153	116	99	99	242	175
ENSG00000005381	MPO	protein_coding	17	56347217	56358296	-1	myeloperoxidase [Source:HGNC Symbol;Acc:7218]	2	0	0	0	1	0	0	0	1	0	1	0	1	1	0	1
ENSG00000005421	PON1	protein_coding	7	94926988	95025673	-1	paraoxonase 1 [Source:HGNC Symbol;Acc:9204]	0	0	0	0	0	0	0	0	0	0	0	1	0	0	0	0
ENSG00000005436	GCFC2	protein_coding	2	75879126	75938115	-1	GC-rich sequence DNA-binding factor 2 [Source:HGNC Symbol;Acc:1317]	146	262	170	296	137	286	194	377	110	303	135	444	223	366	147	432
ENSG00000005448	WDR54	protein_coding	2	74648805	74652882	1	WD repeat domain 54 [Source:HGNC Symbol;Acc:25770]	1814	768	1767	705	1859	629	2120	533	1665	588	1617	471	1743	693	2006	464
ENSG00000005469	CROT	protein_coding	7	86974997	87029111	1	carnitine O-octanoyltransferase [Source:HGNC Symbol;Acc:2366]	97	220	205	417	127	361	336	718	144	324	312	786	184	328	210	692
ENSG00000005471	ABCB4	protein_coding	7	87031013	87109751	-1	ATP-binding cassette, sub-family B (MDR/TAP), member 4 [Source:HGNC Symbol;Acc:45]	67.48	60.7	18.35	13.33	30.45	50.86	14.62	12.22	24.42	83.34	22.3	25.39	60.08	74.19	24.38	12.16
ENSG00000005483	MLL5	protein_coding	7	104654626	104754808	1	myeloid/lymphoid or mixed-lineage leukemia 5 (trithorax homolog, Drosophila) [Source:HGNC Symbol;Acc:18541]	3042	2490	2875	2287	3302	2453	2488	2560	3258	2457	2352	2289	3707	2682	2894	2237
ENSG00000005486	RHBDD2	protein_coding	7	75471920	75518244	1	rhomboid domain containing 2 [Source:HGNC Symbol;Acc:23082]	1368	1611	1399	2030	1234	1473	1071	1840	1115	1949	1090	1957	1701	2262	1574	2062
ENSG00000005513	SOX8	protein_coding	16	1031808	1036979	1	SRY (sex determining region Y)-box 8 [Source:HGNC Symbol;Acc:11203]	5	1	7	5	20	7	36	18	5	5	7	8	8	10	45	15
ENSG00000005700	IBTK	protein_coding	6	82879700	82957471	-1	inhibitor of Bruton agammaglobulinemia tyrosine kinase [Source:HGNC Symbol;Acc:17853]	2877	2879	2671	2540	2640	4078	2980	3882	2390	3254	2418	3769	3163	3709	2864	4106
ENSG00000005801	ZNF195	protein_coding	11	3360491	3400448	-1	zinc finger protein 195 [Source:HGNC Symbol;Acc:12986]	368	521	309	488	240	587	316	657	224	575	326	504	371	617	231	543
ENSG00000005810	MYCBP2	protein_coding	13	77618792	77901185	-1	MYC binding protein 2, E3 ubiquitin protein ligase [Source:HGNC Symbol;Acc:23386]	1423	1800	1624	2032	899	1290	1017	1522	1930	2493	1967	3424	1411	1335	802	1522
ENSG00000005812	FBXL3	protein_coding	13	77566740	77601330	-1	F-box and leucine-rich repeat protein 3 [Source:HGNC Symbol;Acc:13599]	1565	1043	1608	1129	1616	1348	1877	1463	1286	1081	1663	1331	1645	1354	1713	1360
ENSG00000005844	ITGAL	protein_coding	16	30483979	30534289	1	integrin, alpha L (antigen CD11A (p180), lymphocyte function-associated antigen 1; alpha polypeptide) [Source:HGNC Symbol;Acc:6148]	2	5	0	0	1	6	1	1	2	5	1	0	4	5	0	1
ENSG00000005882	PDK2	protein_coding	17	48172101	48189516	1	pyruvate dehydrogenase kinase, isozyme 2 [Source:HGNC Symbol;Acc:8810]	91	233	132	401	87	342	179	384	173	589	298	494	186	549	332	754
ENSG00000005884	ITGA3	protein_coding	17	48133332	48167845	1	integrin, alpha 3 (antigen CD49C, alpha 3 subunit of VLA-3 receptor) [Source:HGNC Symbol;Acc:6139]	59640	54796	78711	81179.9	90630	67329	107401	103009	80604	70308	107293	107929	80087.1	56420	110077	80555
ENSG00000005889	ZFX	protein_coding	X	24167290	24234372	1	zinc finger protein, X-linked [Source:HGNC Symbol;Acc:12869]	745.01	783.96	755.36	780.47	892.46	934.02	965.91	1055.95	801.08	852.25	812.54	1038.13	1017.62	988.39	660.31	952.37
ENSG00000005893	LAMP2	protein_coding	X	119561682	119603220	-1	lysosomal-associated membrane protein 2 [Source:HGNC Symbol;Acc:6501]	4930	4247	6297	4811	4629	4728	6232	5891	5422	4699	7205	5823	5179	5148	7633	5368
ENSG00000005955	GGNBP2	protein_coding	17	34900737	34946278	1	gametogenetin binding protein 2 [Source:HGNC Symbol;Acc:19357]	2422	2301	2391	2094	2476	3212	2467	2833	2170	2660	2072	2742	2666	2914	2166	2536
ENSG00000005961	ITGA2B	protein_coding	17	42449548	42466873	-1	integrin, alpha 2b (platelet glycoprotein IIb of IIb/IIIa complex, antigen CD41) [Source:HGNC Symbol;Acc:6138]	5	5	13	9	26	3	49	9	13	1	17	4	19	3	26	7
ENSG00000005981	ASB4	protein_coding	7	95107756	95169544	1	ankyrin repeat and SOCS box containing 4 [Source:HGNC Symbol;Acc:16009]	0	0	0	1	0	0	0	0	0	0	0	0	0	0	0	1
ENSG00000006007	GDE1	protein_coding	16	19513015	19533467	-1	glycerophosphodiester phosphodiesterase 1 [Source:HGNC Symbol;Acc:29644]	2256	3183	2485	3437	2158	3643	2250	3689	2261	3483	2497	3730	2356	3889	1975	3114
ENSG00000006015	C19orf60	protein_coding	19	18699495	18703146	1	chromosome 19 open reading frame 60 [Source:HGNC Symbol;Acc:26098]	391	559	454	585	625	882	813	894	432	671	631	625	531	666	470	663
ENSG00000006016	CRLF1	protein_coding	19	18683030	18718551	-1	cytokine receptor-like factor 1 [Source:HGNC Symbol;Acc:2364]	0	1	0	0	0	0	1	2	4	2	1	1	1	1	3	3
ENSG00000006025	OSBPL7	protein_coding	17	45884738	45899200	-1	oxysterol binding protein-like 7 [Source:HGNC Symbol;Acc:16387]	73	288	169	378	262	427	381	528	194	370	213	348	298	477	232	572
ENSG00000006042	TMEM98	protein_coding	17	31254928	31272124	1	transmembrane protein 98 [Source:HGNC Symbol;Acc:24529]	1539.2	1398.16	1548.2	1334.59	762.95	868.62	939.51	879.6	1291.4	1296.36	1665.85	1543.28	866.63	718.23	711.31	753
ENSG00000006047	YBX2	protein_coding	17	7191571	7197934	-1	Y box binding protein 2 [Source:HGNC Symbol;Acc:17948]	20	45	64	79	54	28	90	61	61	19	43	35	34	13	53	25
ENSG00000006059	KRT33A	protein_coding	17	39502344	39507064	-1	keratin 33A [Source:HGNC Symbol;Acc:6450]	0	0	0	0	0	0	1	0	1	0	0	0	0	0	0	0
ENSG00000006062	MAP3K14	processed_transcript	17	43340488	43394414	-1	mitogen-activated protein kinase kinase kinase 14 [Source:HGNC Symbol;Acc:6853]	481	370	982	738	227	349	553	1021	185	348	452	814	245	390	300	657
ENSG00000006071	ABCC8	protein_coding	11	17414432	17498449	-1	ATP-binding cassette, sub-family C (CFTR/MRP), member 8 [Source:HGNC Symbol;Acc:59]	0	0	0	0	0	0	0	0	0	0	0	0	0	0	0	0
ENSG00000006074	CCL18	protein_coding	17	34391640	34399392	1	chemokine (C-C motif) ligand 18 (pulmonary and activation-regulated) [Source:HGNC Symbol;Acc:10616]	0	0	0	0	0	1	0	0	0	0	0	0	0	0	0	0
ENSG00000006075	CCL3	protein_coding	17	34415602	34417515	-1	chemokine (C-C motif) ligand 3 [Source:HGNC Symbol;Acc:10627]	71	26	0	0	51	9	1	0	237	29	0	0	32	2	2	0
ENSG00000006114	SYNRG	protein_coding	17	35874900	35969544	-1	synergin, gamma [Source:HGNC Symbol;Acc:557]	1542	1546	1536	1622	1459	1542	1571	2082	1545	1636	1592	1849	1736.98	1588	1538	1949
ENSG00000006116	CACNG3	protein_coding	16	24266874	24374122	1	calcium channel, voltage-dependent, gamma subunit 3 [Source:HGNC Symbol;Acc:1407]	0	0	0	0	0	0	0	0	0	0	0	0	0	0	0	0
ENSG00000006118	TMEM132A	protein_coding	11	60691935	60704631	1	transmembrane protein 132A [Source:HGNC Symbol;Acc:31092]	26530	19956	12734	8001	22661	18543	5507	2623	25009	19412	4748	2601	25788	18846	8563	2820
ENSG00000006125	AP2B1	protein_coding	17	33905065	34053436	1	adaptor-related protein complex 2, beta 1 subunit [Source:HGNC Symbol;Acc:563]	16048.9	15150.7	18528.3	16220	11532.1	12487.2	14362.9	17162.7	11364	12757.9	14265.6	15901.2	12669.2	12757.1	14414	12243.3
ENSG00000006128	TAC1	protein_coding	7	97361220	97369784	1	tachykinin, precursor 1 [Source:HGNC Symbol;Acc:11517]	49	47	44	24	13	9	10	4	4	8	3	0	8	11	4	4
ENSG00000006194	ZNF263	protein_coding	16	3313743	3351401	1	zinc finger protein 263 [Source:HGNC Symbol;Acc:13056]	704	764	816	730	629	825	818	896	613	770	727	830	727	924	944	899
ENSG00000006210	CX3CL1	protein_coding	16	57406370	57418960	1	chemokine (C-X3-C motif) ligand 1 [Source:HGNC Symbol;Acc:10647]	1954	2304	1648	1488	1271	1238	1234	719	2710	2262	1358	929	4031	3401	3490	995
ENSG00000006282	SPATA20	protein_coding	17	48620419	48633213	1	spermatogenesis associated 20 [Source:HGNC Symbol;Acc:26125]	1224	1165	1372	1459	2250	2138	2906	2800	2069	2078	2321	2504	3077	3137	3676	3449
ENSG00000006283	CACNA1G	protein_coding	17	48638429	48704835	1	calcium channel, voltage-dependent, T type, alpha 1G subunit [Source:HGNC Symbol;Acc:1394]	3	1	0	0	7	3	2	2	15	4	2	0	33	2	5	1
ENSG00000006327	TNFRSF12A	protein_coding	16	3068446	3072384	1	tumor necrosis factor receptor superfamily, member 12A [Source:HGNC Symbol;Acc:18152]	4815	5452	3685	4563	3552	4949	3165	5247	2801	5180	3496	5822	3576	4433	1383	4407
ENSG00000006377	DLX6	protein_coding	7	96634860	96640351	1	distal-less homeobox 6 [Source:HGNC Symbol;Acc:2919]	0	0	0	0	0	0	0	1	0	0	0	0	0	0	0	0
ENSG00000006432	MAP3K9	protein_coding	14	71189243	71276251	-1	mitogen-activated protein kinase kinase kinase 9 [Source:HGNC Symbol;Acc:6861]	2119	1879	1650	1536	1704	1386	1364	1271	2068	1784	1623	1374	2073	1445	1251	1088
ENSG00000006451	RALA	protein_coding	7	39663082	39747723	1	v-ral simian leukemia viral oncogene homolog A (ras related) [Source:HGNC Symbol;Acc:9839]	2413.33	2029.65	2557.63	2003.45	1661.73	1906.58	2088.66	1938.21	1527.41	1505.79	2123.51	1709.03	1811.87	1743.8	2485.17	1739.78
ENSG00000006453	BAIAP2L1	protein_coding	7	97920963	98030380	-1	BAI1-associated protein 2-like 1 [Source:HGNC Symbol;Acc:21649]	2881	2813	2808	2549	2155	1894	2114	2203	2343	2454	2214	2178	2524	2356	2155	1752
ENSG00000006459	JHDM1D	protein_coding	7	139784546	139876835	-1	jumonji C domain containing histone demethylase 1 homolog D (S. cerevisiae) [Source:HGNC Symbol;Acc:22224]	2807	990	1958	402	2456	947	1701	370	3247	1145	2116	442	3180	1041	2775	509
ENSG00000006468	ETV1	protein_coding	7	13930853	14031050	-1	ets variant 1 [Source:HGNC Symbol;Acc:3490]	162	251	235	338	401	859	786	1702	393	612	697	1397	642	829	794	1590
ENSG00000006530	AGK	protein_coding	7	141250989	141355044	1	acylglycerol kinase [Source:HGNC Symbol;Acc:21869]	323	594	442	794	358	580	439	868	372	573	413	776	389	573	335	685
ENSG00000006534	ALDH3B1	processed_transcript	11	67776048	67796744	1	aldehyde dehydrogenase 3 family, member B1 [Source:HGNC Symbol;Acc:410]	270	238	307	391.68	509	418	777	1042	402	416	629	870	298	337	602	835
ENSG00000006555	TTC22	protein_coding	1	55245385	55266940	-1	tetratricopeptide repeat domain 22 [Source:HGNC Symbol;Acc:26067]	248	437	282	355	416	606	388	438	522	740	476	480	293	459	300	220
ENSG00000006576	PHTF2	protein_coding	7	77428122	77586818	1	putative homeodomain transcription factor 2 [Source:HGNC Symbol;Acc:13411]	178	333	222	393	130	417	218	402	176	358	215	442	179	328	201	356
ENSG00000006606	CCL26	protein_coding	7	75398851	75419214	-1	chemokine (C-C motif) ligand 26 [Source:HGNC Symbol;Acc:10625]	0	0	0	0	0	0	0	0	0	0	0	0	0	0	0	0
ENSG00000006607	FARP2	protein_coding	2	242295658	242434256	1	FERM, RhoGEF and pleckstrin domain protein 2 [Source:HGNC Symbol;Acc:16460]	384	611	569	794	312	592	478	870	295	515	360	643	400	606	335	660
ENSG00000006611	USH1C	protein_coding	11	17515442	17565963	-1	Usher syndrome 1C (autosomal recessive, severe) [Source:HGNC Symbol;Acc:12597]	3	2	9	9	23	25	71	189	9	23	85	164	2	3	14	32
ENSG00000006625	GGCT	protein_coding	7	30536237	30591095	-1	gamma-glutamylcyclotransferase [Source:HGNC Symbol;Acc:21705]	244.85	473.81	412.55	623.87	156.58	570.61	227.04	788.38	153.03	452.44	279.09	733.83	194.76	526.89	158	720
ENSG00000006634	DBF4	protein_coding	7	87505531	87538856	1	DBF4 homolog (S. cerevisiae) [Source:HGNC Symbol;Acc:17364]	151.5	362.32	236.77	413.94	76.1	294.61	132.46	410.78	63.84	197.18	86.88	282.37	100.76	296.44	41.84	259.64
ENSG00000006638	TBXA2R	protein_coding	19	3594504	3606838	-1	thromboxane A2 receptor [Source:HGNC Symbol;Acc:11608]	18	17	12	8	4	5	3	2	3	8	3	4	7	10	5	4
ENSG00000006652	IFRD1	protein_coding	7	112063023	112121072	1	interferon-related developmental regulator 1 [Source:HGNC Symbol;Acc:5456]	821	771	777	571	754	876	944.8	923	697	818	696	653	1147	1200	1650	1380
ENSG00000006659	LGALS14	protein_coding	19	40194946	40200084	1	lectin, galactoside-binding, soluble, 14 [Source:HGNC Symbol;Acc:30054]	0	0	0	0	0	0	0	0	0	0	0	0	0	0	0	0
ENSG00000006695	COX10	protein_coding	17	13972813	14111994	1	cytochrome c oxidase assembly homolog 10 (yeast) [Source:HGNC Symbol;Acc:2260]	320	430.01	363.68	577	272.43	515	284	650	270	535.73	325.67	612	217	408	258.46	391.96
ENSG00000006704	GTF2IRD1	protein_coding	7	73868120	74016931	1	GTF2I repeat domain containing 1 [Source:HGNC Symbol;Acc:4661]	2332	1701	2593	2264	1964	1345	1889	2105	1875	1221	1907	1609	1960	1221	2729	1653
ENSG00000006712	PAF1	protein_coding	19	39876492	39881835	-1	Paf1, RNA polymerase II associated factor, homolog (S. cerevisiae) [Source:HGNC Symbol;Acc:25459]	1410	2035	1425	2052	1153	1716	1160	2142	1070	1833	1154	1764	1305	1894	1029	1648
ENSG00000006715	VPS41	protein_coding	7	38762563	38971994	-1	vacuolar protein sorting 41 homolog (S. cerevisiae) [Source:HGNC Symbol;Acc:12713]	1581	1736	1656	1854	1539	2227	2134	2829	1565	1979	2327	2823	1843	2546	2201	2814
ENSG00000006740	ARHGAP44	protein_coding	17	12692856	12894960	1	Rho GTPase activating protein 44 [Source:HGNC Symbol;Acc:29096]	199	371	350	532	159	171	183	257	296	270	300	390	89	103	161	187
ENSG00000006744	ELAC2	protein_coding	17	12895708	12921504	-1	elaC homolog 2 (E. coli) [Source:HGNC Symbol;Acc:14198]	1483	2531	1408	2733	1453	2686	1494	3249	1289	2629	1314	2764	1564	2711	840	2328
ENSG00000006747	SCIN	protein_coding	7	12610203	12693228	1	scinderin [Source:HGNC Symbol;Acc:21695]	1629	1682	2406	2930	1055	2322	1659	3593	1490	2366	2387	5598	1702	2306	2694	4078
ENSG00000006756	ARSD	protein_coding	X	2822011	2847392	-1	arylsulfatase D [Source:HGNC Symbol;Acc:717]	2110	1763	1762	1779	2208	2149	2041	2058	2577	2817	2224	2443	2826	2566	1921	2087
ENSG00000006757	PNPLA4	protein_coding	X	7866288	7895780	-1	patatin-like phospholipase domain containing 4 [Source:HGNC Symbol;Acc:24887]	183	195	234	289	214	246	253	456	196	239	298	435	202	258	220	288
ENSG00000006788	MYH13	protein_coding	17	10201401	10276447	-1	myosin, heavy chain 13, skeletal muscle [Source:HGNC Symbol;Acc:7571]	0	0	0	0	0	0	0	0	0	0	0	0	0	0	0	0
ENSG00000006831	ADIPOR2	protein_coding	12	1797740	1897844	1	adiponectin receptor 2 [Source:HGNC Symbol;Acc:24041]	3796	3583	3566	3359	1924	2856	2119	3198	1768	2652	2197	3160	2381	3216	1737	2842
ENSG00000006837	CDKL3	protein_coding	5	133541305	133706738	-1	cyclin-dependent kinase-like 3 [Source:HGNC Symbol;Acc:15483]	37.12	38.61	42.1	32.77	47.69	45.37	47.74	55.2	50.48	45.48	72.54	50.56	54.18	61.65	97.49	49.28
ENSG00000007001	UPP2	protein_coding	2	158851691	158992478	1	uridine phosphorylase 2 [Source:HGNC Symbol;Acc:23061]	0	0	0	1	3	9	1	9	7	8	7	20	1	6	1	12
ENSG00000007038	PRSS21	protein_coding	16	2867164	2876305	1	protease, serine, 21 (testisin) [Source:HGNC Symbol;Acc:9485]	50	64	55	65	8	13	6	10	3	5	4	3	14	18	17	17
ENSG00000007047	MARK4	protein_coding	19	45582546	45808541	1	MAP/microtubule affinity-regulating kinase 4 [Source:HGNC Symbol;Acc:13538]	2620	2318	2811	2108	1685	1365	1602	1374	1547	1373	1590	1310	1768	1571	2671	1526
ENSG00000007062	PROM1	protein_coding	4	15964699	16086001	-1	prominin 1 [Source:HGNC Symbol;Acc:9454]	5832	8749	4679	5537	3010	5830	5516	6554	4841	12548	7604.94	10694	5425.93	11551	4014	7364
ENSG00000007080	CCDC124	protein_coding	19	18043825	18054800	1	coiled-coil domain containing 124 [Source:HGNC Symbol;Acc:25171]	2060	1867	2028	1809	2310	1747	2221	1816	1824	1957	2046	1875	1924	1773	1842	1487
ENSG00000007129	CEACAM21	protein_coding	19	42041545	42093197	1	carcinoembryonic antigen-related cell adhesion molecule 21 [Source:HGNC Symbol;Acc:28834]	0	0	0	1	0	0	0	0	0	0	0	0	0	0	0	0
ENSG00000007168	PAFAH1B1	protein_coding	17	2496504	2588888	1	platelet-activating factor acetylhydrolase 1b, regulatory subunit 1 (45kDa) [Source:HGNC Symbol;Acc:8574]	5122.35	5499.89	4404.62	4992.48	5138.36	6625.08	5401.9	6662.13	4195.67	5236.16	4525.78	6293.6	5558.92	6027.35	3490.16	5745.43
ENSG00000007171	NOS2	protein_coding	17	26083792	26127525	-1	nitric oxide synthase 2, inducible [Source:HGNC Symbol;Acc:7873]	3872	2869	15	0	2611	1709	6	0	4239	3427	3	3	3672	1987.99	0	1
ENSG00000007174	DNAH9	protein_coding	17	11501748	11873485	1	dynein, axonemal, heavy chain 9 [Source:HGNC Symbol;Acc:2953]	2	2	0	0	4	1	1	3	2	2	5	6	1	5	1	1
ENSG00000007202	KIAA0100	protein_coding	17	26941459	26972472	-1	KIAA0100 [Source:HGNC Symbol;Acc:28960]	10140	12112	11128	13984	8899	9849	8943	12621	9174	10882	10563	13470	9412	10398	5867	9915
ENSG00000007216	SLC13A2	protein_coding	17	26800311	26824799	1	solute carrier family 13 (sodium-dependent dicarboxylate transporter), member 2 [Source:HGNC Symbol;Acc:10917]	4	6	0	0	0	1	0	0	0	0	0	0	6	1	0	0
ENSG00000007237	GAS7	protein_coding	17	9813926	10101868	-1	growth arrest-specific 7 [Source:HGNC Symbol;Acc:4169]	4	1	0	0	0	2	0	0	0	0	1	0	0	0	0	0
ENSG00000007255	TRAPPC6A	protein_coding	19	45666186	45681495	-1	trafficking protein particle complex 6A [Source:HGNC Symbol;Acc:23069]	158	163	264	260	118	199	333	273	185	240	383	360	194	242	402	340
ENSG00000007264	MATK	protein_coding	19	3777971	3802127	-1	megakaryocyte-associated tyrosine kinase [Source:HGNC Symbol;Acc:6906]	1	0	2	2	0	1	1	2	0	0	0	1	0	0	0	0
ENSG00000007306	CEACAM7	protein_coding	19	42177235	42210895	-1	carcinoembryonic antigen-related cell adhesion molecule 7 [Source:HGNC Symbol;Acc:1819]	3	7	0	0	18	24	0	0	14	24	0	1	30	25	0	0
ENSG00000007312	CD79B	protein_coding	17	62006100	62009714	-1	CD79b molecule, immunoglobulin-associated beta [Source:HGNC Symbol;Acc:1699]	0	0	0	0	0	0	0	0	0	0	0	0	0	0	0	0
ENSG00000007314	SCN4A	protein_coding	17	62015914	62050278	-1	sodium channel, voltage-gated, type IV, alpha subunit [Source:HGNC Symbol;Acc:10591]	0	0	1	0	3	1	2	3	0	3	0	2	1	0	3	0
ENSG00000007341	ST7L	protein_coding	1	113066140	113163447	-1	suppression of tumorigenicity 7 like [Source:HGNC Symbol;Acc:18441]	201	235	234	299	185	227	202	334	145	292	157	420	235	338	136	353
ENSG00000007350	TKTL1	protein_coding	X	153524024	153558700	1	transketolase-like 1 [Source:HGNC Symbol;Acc:11835]	0	2	1	0	1	0	0	1	0	0	0	1	2	0	0	2
ENSG00000007372	PAX6	protein_coding	11	31806340	31839509	-1	paired box 6 [Source:HGNC Symbol;Acc:8620]	8	14	11	21	7	25	14	24	9	24	16	34	8	32	3	29
ENSG00000007376	RPUSD1	protein_coding	16	834974	838397	-1	RNA pseudouridylate synthase domain containing 1 [Source:HGNC Symbol;Acc:14173]	656	1086	798	1277	350	638	434	884	355	705	457	826	460	839	386	798
ENSG00000007384	RHBDF1	protein_coding	16	108058	126354	-1	rhomboid 5 homolog 1 (Drosophila) [Source:HGNC Symbol;Acc:20561]	1287	1536	1230.08	1244.16	1913	1644.56	1796.52	1715.45	1410.03	1564.32	1477.04	1384.11	1753.25	1821.06	1631.86	1536.96
ENSG00000007392	LUC7L	protein_coding	16	238968	279462	-1	LUC7-like (S. cerevisiae) [Source:HGNC Symbol;Acc:6723]	403	725	432	728	730	1183	775	1154	686	1163	482	908	969	1381	550	1454
ENSG00000007402	CACNA2D2	protein_coding	3	50400233	50541675	-1	calcium channel, voltage-dependent, alpha 2/delta subunit 2 [Source:HGNC Symbol;Acc:1400]	4	8	8	2	2	6	7	8	3	6	1	2	13	17	9	7
ENSG00000007516	BAIAP3	protein_coding	16	1383602	1399439	1	BAI1-associated protein 3 [Source:HGNC Symbol;Acc:948]	301	151	374	208	437	230	666	300	347	106	356	180	598	181	1272	307
ENSG00000007520	TSR3	protein_coding	16	1399241	1401912	-1	TSR3, 20S rRNA accumulation, homolog (S. cerevisiae) [Source:HGNC Symbol;Acc:14175]	1030	1185	1073	1264	811	1221	1145	1300	943	1299	1386	1533	957	1266	1223	1207
ENSG00000007541	PIGQ	protein_coding	16	616995	634136	1	phosphatidylinositol glycan anchor biosynthesis, class Q [Source:HGNC Symbol;Acc:14135]	1339	2404	1779	3155	1696	2434	1756	3223	1593	2529	1730	2766	1710	2773	1992	2887
ENSG00000007545	CRAMP1L	protein_coding	16	1662326	1727909	1	Crm, cramped-like (Drosophila) [Source:HGNC Symbol;Acc:14122]	1087.9	1246.08	1136.85	1254.13	935.43	1220.67	894.48	1269.99	1153.36	1324.16	851	1234.22	1226.27	1222.45	786.69	1174.56
ENSG00000007866	TEAD3	protein_coding	6	35441374	35464853	-1	TEA domain family member 3 [Source:HGNC Symbol;Acc:11716]	640	828	732	986	730	739	692	864	517	712	546	641	613	793	409	735
ENSG00000007908	SELE	protein_coding	1	169691781	169703220	-1	selectin E [Source:HGNC Symbol;Acc:10718]	0	3	0	0	2	0	0	0	1	0	0	0	7	3	1	0
ENSG00000007923	DNAJC11	protein_coding	1	6694228	6761984	-1	DnaJ (Hsp40) homolog, subfamily C, member 11 [Source:HGNC Symbol;Acc:25570]	1457	2406	1652	3014	1419	2292	1608	3126	1284	2435	1467	2919	1536	2410	1096	2513
ENSG00000007933	FMO3	protein_coding	1	171060018	171086959	1	flavin containing monooxygenase 3 [Source:HGNC Symbol;Acc:3771]	0	0	0	0	0	0	0	1	0	0	0	0	0	0	0	0
ENSG00000007944	MYLIP	protein_coding	6	16129356	16148479	1	myosin regulatory light chain interacting protein [Source:HGNC Symbol;Acc:21155]	166	250	235	370	166	345	275	530	269	489	302	611	290	345	348	574
ENSG00000007952	NOX1	protein_coding	X	100098313	100129334	-1	NADPH oxidase 1 [Source:HGNC Symbol;Acc:7889]	0	0	0	0	0	0	0	0	0	0	0	0	0	0	0	0
ENSG00000007968	E2F2	protein_coding	1	23832922	23857712	-1	E2F transcription factor 2 [Source:HGNC Symbol;Acc:3114]	79	228	71	270	10	89	20	169	8	104	4	142	10	53	2	68
ENSG00000008018	PSMB1	protein_coding	6	170844205	170862429	-1	proteasome (prosome, macropain) subunit, beta type, 1 [Source:HGNC Symbol;Acc:9537]	2386	2213	2196	2159	1714	2593	1950	2353	1598	2182	1811	2251	2001	2581	1888	1935
ENSG00000008056	SYN1	protein_coding	X	47431303	47479252	-1	synapsin I [Source:HGNC Symbol;Acc:11494]	19	12	10	10	17	13	12	16	6	4	9	3	10	16	6	13
ENSG00000008083	JARID2	protein_coding	6	15246527	15522252	1	jumonji, AT rich interactive domain 2 [Source:HGNC Symbol;Acc:6196]	737	597	608	490	887	588	654	488	719	447	473	367	1137	642	727	492
ENSG00000008086	CDKL5	protein_coding	X	18443703	18671749	1	cyclin-dependent kinase-like 5 [Source:HGNC Symbol;Acc:11411]	232	216	246	186	134	102	159	162	194	139	228	178	179	98	167	117
ENSG00000008118	CAMK1G	protein_coding	1	209757062	209787283	1	calcium/calmodulin-dependent protein kinase IG [Source:HGNC Symbol;Acc:14585]	2	0	0	5	2	0	3	0	1	0	2	0	0	0	6	2
ENSG00000008128	CDK11A	protein_coding	1	1634169	1655777	-1	cyclin-dependent kinase 11A [Source:HGNC Symbol;Acc:1730]	603.45	906.05	524.37	893.47	512.86	874.81	468.6	819.66	605.35	995.6	531.34	944.88	727.8	1177.46	482.13	1179.64
ENSG00000008130	NADK	protein_coding	1	1682671	1711896	-1	NAD kinase [Source:HGNC Symbol;Acc:29831]	1327	2238	1421	2415	1400	2536	1419	2680	1307	2467	1444	2446	1543	2564	1049	2560
ENSG00000008196	TFAP2B	protein_coding	6	50786436	50815326	1	transcription factor AP-2 beta (activating enhancer binding protein 2 beta) [Source:HGNC Symbol;Acc:11743]	131	341	320	1077	417	678	880	3201	273	609	752	2537	401	612	443	2191
ENSG00000008197	TFAP2D	protein_coding	6	50681541	50740701	1	transcription factor AP-2 delta (activating enhancer binding protein 2 delta) [Source:HGNC Symbol;Acc:15581]	0	0	0	0	0	0	0	0	0	0	0	0	0	0	0	0
ENSG00000008226	DLEC1	protein_coding	3	38080696	38165516	1	deleted in lung and esophageal cancer 1 [Source:HGNC Symbol;Acc:2899]	2	3	3	4	7	17	12	15	8	11	7	17	11	22	11	16
ENSG00000008256	CYTH3	protein_coding	7	6201407	6312275	-1	cytohesin 3 [Source:HGNC Symbol;Acc:9504]	2639	2924	2709	2765	808	1211	970	1696	576	1108	867	1508	1068	1783	775	1829
ENSG00000008277	ADAM22	protein_coding	7	87563458	87832204	1	ADAM metallopeptidase domain 22 [Source:HGNC Symbol;Acc:201]	7	14	4	9	6	18	11	22	16	43	23	54	11	21	8	18
ENSG00000008282	SYPL1	protein_coding	7	105730949	105753022	-1	synaptophysin-like 1 [Source:HGNC Symbol;Acc:11507]	4405	3683	4899	3989	3938	4504	4586	4386	4525	4070	4674	4428	4378	4170	3863	3681
ENSG00000008283	CYB561	protein_coding	17	61509665	61523739	-1	cytochrome b-561 [Source:HGNC Symbol;Acc:2571]	1418	1648	1314	1542	1235	1931	1059	1780	1706	2450	1417	2346	1481	2011	954	1627
ENSG00000008294	SPAG9	protein_coding	17	49039535	49198226	-1	sperm associated antigen 9 [Source:HGNC Symbol;Acc:14524]	8885	5062	6767	3672	9264	6237	7332	4891	10055	5862	6928	5180	9809	5709	10619	4642
ENSG00000008300	CELSR3	protein_coding	3	48673902	48700348	-1	cadherin, EGF LAG seven-pass G-type receptor 3 (flamingo homolog, Drosophila) [Source:HGNC Symbol;Acc:3230]	139	127	129	94	129	142	113	95	115	133	63	66	161	108	79	85
ENSG00000008311	AASS	protein_coding	7	121715701	121784334	-1	aminoadipate-semialdehyde synthase [Source:HGNC Symbol;Acc:17366]	133	267	200	280	71	139	104	124	92	192	115	211	104	195	63	199
ENSG00000008323	PLEKHG6	protein_coding	12	6419602	6437672	1	pleckstrin homology domain containing, family G (with RhoGef domain) member 6 [Source:HGNC Symbol;Acc:25562]	124	83	175	104	13	9	20	20	21	17	18	8	18	17	22	17
ENSG00000008324	SS18L2	protein_coding	3	42623332	42636606	1	synovial sarcoma translocation gene on chromosome 18-like 2 [Source:HGNC Symbol;Acc:15593]	241	182	204	195	138	204	197	207	162	232	222	230	177	249	205	199
ENSG00000008382	MPND	protein_coding	19	4343524	4360083	1	MPN domain containing [Source:HGNC Symbol;Acc:25934]	178	271	246	357	116	166	189	274	145	215	236	332	146	235	215	331
ENSG00000008394	MGST1	protein_coding	12	16500076	16762193	1	microsomal glutathione S-transferase 1 [Source:HGNC Symbol;Acc:7061]	1274	1509	1880	2030	1062	1532	1565	1852	921	1104	1575	1558	791	1123	959	1208
ENSG00000008405	CRY1	protein_coding	12	107385142	107487607	-1	cryptochrome 1 (photolyase-like) [Source:HGNC Symbol;Acc:2384]	579	1148	774	1076	525	1279	545	1274	287	923	316	1083	556	1112	240	1056
ENSG00000008438	PGLYRP1	protein_coding	19	46522411	46526323	-1	peptidoglycan recognition protein 1 [Source:HGNC Symbol;Acc:8904]	0	0	0	0	0	0	0	0	0	0	0	0	0	1	0	0
ENSG00000008441	NFIX	protein_coding	19	13106422	13209610	1	nuclear factor I/X (CCAAT-binding transcription factor) [Source:HGNC Symbol;Acc:7788]	279	464	193	301	649	797	213	266	529	1109	141	197	693	893	102	117
ENSG00000008513	ST3GAL1	protein_coding	8	134467091	134584183	-1	ST3 beta-galactoside alpha-2,3-sialyltransferase 1 [Source:HGNC Symbol;Acc:10862]	11242	8843	6983	4867	5612	4248	2557	1588	6424	4361	2952	1576	10538	7732	5140	2593
ENSG00000008516	MMP25	protein_coding	16	3096682	3110727	1	matrix metallopeptidase 25 [Source:HGNC Symbol;Acc:14246]	33	24	29	8	66	24	43	9	46	42	36	10	57	41	67	9
ENSG00000008517	IL32	protein_coding	16	3115298	3131908	1	interleukin 32 [Source:HGNC Symbol;Acc:16830]	9214	5651	5229	2126	7845	6069	4484	1239	5229	5427	3088	712	7446	6078	5641	656.17
ENSG00000008710	PKD1	protein_coding	16	2138711	2185899	-1	polycystic kidney disease 1 (autosomal dominant) [Source:HGNC Symbol;Acc:9008]	4277.65	3187.82	3958.76	2596.3	4171.23	2529.52	3742.17	2499.76	5214.29	3314.5	3287.35	2343.61	4772.12	2947.76	4445.56	2508.32
ENSG00000008735	MAPK8IP2	protein_coding	22	51039114	51052409	1	mitogen-activated protein kinase 8 interacting protein 2 [Source:HGNC Symbol;Acc:6883]	49	34	35	24	28	21	23	22	24	22	27	13	38	33	31	26
ENSG00000008838	MED24	protein_coding	17	38175350	38217468	-1	mediator complex subunit 24 [Source:HGNC Symbol;Acc:22963]	1374	2309	1833	2979	1358	1967	1509	2755	1201	2027	1278	2292	1249	1994	1334	2022
ENSG00000008853	RHOBTB2	protein_coding	8	22844930	22877712	1	Rho-related BTB domain containing 2 [Source:HGNC Symbol;Acc:18756]	302	487	396	747	458	579	591	954	522	692	821	1165	469	614	619	1015
ENSG00000008869	HEATR5B	protein_coding	2	37195526	37311485	-1	HEAT repeat containing 5B [Source:HGNC Symbol;Acc:29273]	1319	1083	1272	1090	1409	1217	1225	1342	1564	1414	1419	1455	1374	1219	1107	1115
ENSG00000008952	SEC62	protein_coding	3	169684423	169716161	1	SEC62 homolog (S. cerevisiae) [Source:HGNC Symbol;Acc:11846]	2934	3350	3121	3446	2890	4609	3435	5179	3096	4262	3704	5627	3769	4904	3489	5710
ENSG00000008988	RPS20	protein_coding	8	56979854	56987069	-1	ribosomal protein S20 [Source:HGNC Symbol;Acc:10405]	13215.1	9925.36	14444.4	10811.2	10274.6	8306.48	12472.2	11321.3	10697.5	9277.09	13443.8	10728.8	10624.5	8922.39	13850	8219.89
ENSG00000009307	CSDE1	protein_coding	1	115259534	115301297	-1	cold shock domain containing E1, RNA-binding [Source:HGNC Symbol;Acc:29905]	16888	15911	16267	14630	14104	16961	15055	17478	13996	14492.1	14969.3	15629.2	16383	17136	19461.1	15281
ENSG00000009335	UBE3C	protein_coding	7	156931607	157062066	1	ubiquitin protein ligase E3C [Source:HGNC Symbol;Acc:16803]	3891	4806	4209	4586	3005	4982	3314	5076	3260	4729	4032	5329	3545	4727	2746	4194
ENSG00000009413	REV3L	protein_coding	6	111620234	111804918	-1	REV3-like, polymerase (DNA directed), zeta, catalytic subunit [Source:HGNC Symbol;Acc:9968]	603	978	702	1249	369	729	502	1254	560	985	623	1386	640	960	466	1080
ENSG00000009694	TENM1	protein_coding	X	123509753	124097666	-1	teneurin transmembrane protein 1 [Source:HGNC Symbol;Acc:8117]	13	5	23	12	244	95	196	131	827	317	495	409	495	128	167	188
ENSG00000009709	PAX7	protein_coding	1	18957500	19075360	1	paired box 7 [Source:HGNC Symbol;Acc:8621]	0	0	0	0	0	0	0	0	1	0	2	0	0	0	0	0
ENSG00000009724	MASP2	protein_coding	1	11086580	11107290	-1	mannan-binding lectin serine peptidase 2 [Source:HGNC Symbol;Acc:6902]	0	0	0	0	0	0	0	0	1	0	0	1	1	0	0	0
ENSG00000009765	IYD	protein_coding	6	150690028	150727105	1	iodotyrosine deiodinase [Source:HGNC Symbol;Acc:21071]	0	0	0	3	0	0	0	2	1	3	2	4	1	2	1	1
ENSG00000009780	FAM76A	protein_coding	1	28052490	28088475	1	family with sequence similarity 76, member A [Source:HGNC Symbol;Acc:28530]	125.43	136.67	122	157.35	100.72	175.52	142	209.3	93.65	161	120.72	210.28	103	175	81	245.29
ENSG00000009790	TRAF3IP3	protein_coding	1	209929377	209955668	1	TRAF3 interacting protein 3 [Source:HGNC Symbol;Acc:30766]	7	1	2	0	0	0	3	0	0	1	1	0	3	0	4	1
ENSG00000009830	POMT2	protein_coding	14	77741299	77787227	-1	protein-O-mannosyltransferase 2 [Source:HGNC Symbol;Acc:19743]	1138	1447	963	1285	1096	1593	891	1414	1104	1605	948	1256	1153	1720	563	1187
ENSG00000009844	VTA1	protein_coding	6	142468367	142542085	1	Vps20-associated 1 homolog (S. cerevisiae) [Source:HGNC Symbol;Acc:20954]	1146	1318	1161	1377	1044	1477	1257	1851	899	1208	1222	1573	1062	1336	1144	1378
ENSG00000009950	MLXIPL	protein_coding	7	73007524	73038873	-1	MLX interacting protein-like [Source:HGNC Symbol;Acc:12744]	28	34	74	60	21	24	65	38	16	17	19	25	14	19	29	24
ENSG00000009954	BAZ1B	protein_coding	7	72854728	72936608	-1	bromodomain adjacent to zinc finger domain, 1B [Source:HGNC Symbol;Acc:961]	2272	3435	2661	3804	1769	3097	1974	3878	1768	2838	1729	3657	2185	2916	1342	3369
ENSG00000010017	RANBP9	protein_coding	6	13621730	13711796	-1	RAN binding protein 9 [Source:HGNC Symbol;Acc:13727]	1084	1185	1105	1308	906	1086	865	1401	641	977	777	1200	900	1094	661	1079
ENSG00000010030	ETV7	protein_coding	6	36322419	36356164	-1	ets variant 7 [Source:HGNC Symbol;Acc:18160]	21	27	33	45	11	8	9	11	4	9	1	4	5	6	6	1
ENSG00000010072	SPRTN	protein_coding	1	231472850	231490769	1	SprT-like N-terminal domain [Source:HGNC Symbol;Acc:25356]	178	345	164	405	145	388	116	501	98	312	143	465	152	409	64	423
ENSG00000010165	METTL13	protein_coding	1	171750788	171783163	1	methyltransferase like 13 [Source:HGNC Symbol;Acc:24248]	986	1498	990	1389	909	1709	1108	1562	1099	1652	1244	1788	1184	1796	1068	1414
ENSG00000010219	DYRK4	protein_coding	12	4671370	4723325	1	dual-specificity tyrosine-(Y)-phosphorylation regulated kinase 4 [Source:HGNC Symbol;Acc:3095]	210.3	230.54	200.2	271.79	266.89	201.49	245.23	277.34	193.23	239.97	217.52	233.34	220.17	233.99	205.34	197.51
ENSG00000010244	ZNF207	protein_coding	17	30677136	30708905	1	zinc finger protein 207 [Source:HGNC Symbol;Acc:12998]	4016.54	4872	4239	4592	4625.9	4858.69	3798.08	5387.02	3424.7	4310.92	2950	4038.78	4775	5017.85	3530	4450
ENSG00000010256	UQCRC1	protein_coding	3	48636435	48648409	-1	ubiquinol-cytochrome c reductase core protein I [Source:HGNC Symbol;Acc:12585]	4912	5158	5100	5459	3236	5507	4106	5326	3999	7033	4413	6416	3619	5417	3968	4554
ENSG00000010270	STARD3NL	protein_coding	7	38217824	38270272	1	STARD3 N-terminal like [Source:HGNC Symbol;Acc:19169]	876	987	926	1094	784	1179	896	1182	906	1171	1128	1181	1001	1510	956	1255
ENSG00000010278	CD9	protein_coding	12	6308881	6347425	1	CD9 molecule [Source:HGNC Symbol;Acc:1709]	18081	9873	17995	9617	7599	7179	9837	7431	7361	7001	11629	8030	6398	6561	7852	6168
ENSG00000010282	HHATL	protein_coding	3	42734155	42744319	-1	hedgehog acyltransferase-like [Source:HGNC Symbol;Acc:13242]	0	0	0	0	1	0	0	0	0	0	0	1	0	0	0	0
ENSG00000010292	NCAPD2	protein_coding	12	6602522	6641121	1	non-SMC condensin I complex, subunit D2 [Source:HGNC Symbol;Acc:24305]	2103	3228	3137	4372	1214	2116	1437	2833	1093	1747	992	1986	949	1287	542	1203
ENSG00000010295	IFFO1	protein_coding	12	6647541	6665239	-1	intermediate filament family orphan 1 [Source:HGNC Symbol;Acc:24970]	150	283	169	330	202	441	206	599	107	358	80	339	160	419	72	543
ENSG00000010310	GIPR	protein_coding	19	46171502	46186982	1	gastric inhibitory polypeptide receptor [Source:HGNC Symbol;Acc:4271]	121	93	134	74	511	121	398	59	457	156	183	44	286	110	611	93
ENSG00000010318	PHF7	protein_coding	3	52443510	52457657	1	PHD finger protein 7 [Source:HGNC Symbol;Acc:18458]	35	82	55	91	51	101	69	138	48	111	36	84	55	83	50	81
ENSG00000010319	SEMA3G	protein_coding	3	52467069	52479101	-1	sema domain, immunoglobulin domain (Ig), short basic domain, secreted, (semaphorin) 3G [Source:HGNC Symbol;Acc:30400]	2	1	0	1	1	2	1	2	0	1	0	2	1	2	0	2
ENSG00000010322	NISCH	protein_coding	3	52489134	52527087	1	nischarin [Source:HGNC Symbol;Acc:18006]	1796	2278	2462	2816	3541	2628	4138	3781	3233	2758	2782	2592	3813	3220	4130	3767
ENSG00000010327	STAB1	protein_coding	3	52529354	52558511	1	stabilin 1 [Source:HGNC Symbol;Acc:18628]	5	0	6	9	0	1	5	2	1	0	2	1	5	0	6	3
ENSG00000010361	FUZ	protein_coding	19	50310126	50320633	-1	fuzzy homolog (Drosophila) [Source:HGNC Symbol;Acc:26219]	191	290	253	391	149	269	279	370	233	305	339	419	213	372	373	401
ENSG00000010379	SLC6A13	protein_coding	12	329789	372039	-1	solute carrier family 6 (neurotransmitter transporter, GABA), member 13 [Source:HGNC Symbol;Acc:11046]	2	4	2	4	3	11	17	45	9	21	24	47	3	11	20	42
ENSG00000010404	IDS	protein_coding	X	148558521	148615470	-1	iduronate 2-sulfatase [Source:HGNC Symbol;Acc:5389]	5989.27	4190.7	7336.31	4990.71	6199.11	3438.81	7671.35	4615.47	5110.86	2840.8	6842.59	3804.44	5535.96	3449.76	9071.74	4367.94
ENSG00000010438	PRSS3	protein_coding	9	33750515	33799230	1	protease, serine, 3 [Source:HGNC Symbol;Acc:9486]	12	11.61	21.93	3	2	0	1	1	1	1	6	6	4	2	1	3
ENSG00000010539	ZNF200	protein_coding	16	3272325	3286221	-1	zinc finger protein 200 [Source:HGNC Symbol;Acc:12993]	203	260	185	225	170	295	170	248	158	263	166	260	238	326	115	287
ENSG00000010610	CD4	protein_coding	12	6896024	6929974	1	CD4 molecule [Source:HGNC Symbol;Acc:1678]	7	4	18	14	2	2	16	12	9	2	14	11	2	3	30	3
ENSG00000010626	LRRC23	protein_coding	12	6982733	7023407	1	leucine rich repeat containing 23 [Source:HGNC Symbol;Acc:19138]	99.46	115.53	131.48	144.59	227.53	218.35	260.19	245.65	186.79	154.67	241.47	154	154.98	164.09	241.27	170.23
ENSG00000010671	BTK	protein_coding	X	100604435	100641183	-1	Bruton agammaglobulinemia tyrosine kinase [Source:HGNC Symbol;Acc:1133]	0	0	2	1	0	0	0	0	1	1	1	0	0	0	0	0
ENSG00000010704	HFE	protein_coding	6	26087509	26098571	1	hemochromatosis [Source:HGNC Symbol;Acc:4886]	338	415	510	511	556	532	630	575	616	547	680	615	564	506	569	530
ENSG00000010803	SCMH1	protein_coding	1	41492872	41707826	-1	sex comb on midleg homolog 1 (Drosophila) [Source:HGNC Symbol;Acc:19003]	657	647	656	720	806	911	819	983	874	1003	1017	1007	779	888	766	727
ENSG00000010810	FYN	protein_coding	6	111981535	112194655	-1	FYN oncogene related to SRC, FGR, YES [Source:HGNC Symbol;Acc:4037]	1066	599	1270	643	790	203	733	198	829	194	828	203	878	273	1097	212
ENSG00000010818	HIVEP2	protein_coding	6	143072604	143266338	-1	human immunodeficiency virus type I enhancer binding protein 2 [Source:HGNC Symbol;Acc:4921]	5289	4040	4674	2322	3581	2379	2339	1376	4677	3255	2913	1795	4327	2513	3325	1452
ENSG00000010932	FMO1	protein_coding	1	171217638	171255117	1	flavin containing monooxygenase 1 [Source:HGNC Symbol;Acc:3769]	0	0	0	0	0	0	0	0	0	0	0	0	0	0	0	0
ENSG00000011007	TCEB3	protein_coding	1	24069645	24088549	1	transcription elongation factor B (SIII), polypeptide 3 (110kDa, elongin A) [Source:HGNC Symbol;Acc:11620]	1888	2066	1707	2046	1981	2381	1755	2633	1792	2270	1666	2308	2104	2428	1853	1917
ENSG00000011009	LYPLA2	protein_coding	1	24117460	24122029	1	lysophospholipase II [Source:HGNC Symbol;Acc:6738]	3640.91	3555.84	4353.98	4385.6	2124.36	2869.17	2720.73	3818.67	2278.92	3249.8	3154.76	4142.57	2446.97	3156.34	2596.16	3473.43
ENSG00000011021	CLCN6	protein_coding	1	11866207	11903201	1	chloride channel, voltage-sensitive 6 [Source:HGNC Symbol;Acc:2024]	1157.29	1109.02	1137.64	946.68	949.54	1021.28	787.28	1037.02	644.26	851.99	538.55	649.38	866.46	1098.64	709.86	871.95
ENSG00000011028	MRC2	protein_coding	17	60704762	60770958	1	mannose receptor, C type 2 [Source:HGNC Symbol;Acc:16875]	546	474	708	551	442	410	362	442	681	571	645	503	1113	983	1190	1016
ENSG00000011052	NME2	protein_coding	17	49230951	49249105	1	NME/NM23 nucleoside diphosphate kinase 2 [Source:HGNC Symbol;Acc:7850]	6986.97	6128.78	6290.38	7025.49	4865.92	6995.86	6979.15	7421.75	5091.23	7150.79	7139.03	8332.03	3875.28	5678.73	4214.74	4426.49
ENSG00000011083	SLC6A7	protein_coding	5	149569520	149602351	1	solute carrier family 6 (neurotransmitter transporter, L-proline), member 7 [Source:HGNC Symbol;Acc:11054]	0	0	1	1	0	0	0	0	0	0	0	0	0	0	0	0
ENSG00000011105	TSPAN9	protein_coding	12	3186521	3395730	1	tetraspanin 9 [Source:HGNC Symbol;Acc:21640]	5395	3773	7582	5568	6968	4510	8779	5814	7938	5690	8640	6884	6418	4057	9158	5547
ENSG00000011114	BTBD7	protein_coding	14	93703896	93799438	-1	BTB (POZ) domain containing 7 [Source:HGNC Symbol;Acc:18269]	4000	4255	4678	4661	2398	3600	2999	4351	2891	4211.99	3773	5675	3043	3305	2279	3750
ENSG00000011132	APBA3	protein_coding	19	3750817	3761697	-1	amyloid beta (A4) precursor protein-binding, family A, member 3 [Source:HGNC Symbol;Acc:580]	474	451	512.79	426	522	495	449	410	648.69	527.54	485	341	633.03	547.71	800.58	359
ENSG00000011143	MKS1	protein_coding	17	56282803	56296966	-1	Meckel syndrome, type 1 [Source:HGNC Symbol;Acc:7121]	258	286	244	317	245	307	321	442	205	286	207	313	266	331	234	379
ENSG00000011198	ABHD5	protein_coding	3	43731605	43775863	1	abhydrolase domain containing 5 [Source:HGNC Symbol;Acc:21396]	321	365	341	541	309	486	340	651	387	571	479	736	362	489	199	468
ENSG00000011201	KAL1	protein_coding	X	8496915	8700227	-1	Kallmann syndrome 1 sequence [Source:HGNC Symbol;Acc:6211]	48	55.43	26.24	37.39	41	56	14	47	80	110.53	44.53	48.81	34	30	1	9
ENSG00000011243	AKAP8L	protein_coding	19	15490861	15529952	-1	A kinase (PRKA) anchor protein 8-like [Source:HGNC Symbol;Acc:29857]	1370	1771	1455	1711	1835	1991	1685	2198	1397	1949	1111	1317	1798	2390	1656	2365
ENSG00000011258	MBTD1	protein_coding	17	49254786	49337524	-1	mbt domain containing 1 [Source:HGNC Symbol;Acc:19866]	471	404	629	446	416	396	532	492	436.09	432	528	507	591	509	721	543
ENSG00000011260	UTP18	protein_coding	17	49337889	49375297	1	UTP18 small subunit (SSU) processome component homolog (yeast) [Source:HGNC Symbol;Acc:24274]	634	902	722	970	428	988	640	1169	450	877	679	1289	620.98	1027	546	1082
ENSG00000011275	RNF216	protein_coding	7	5659678	5821370	-1	ring finger protein 216 [Source:HGNC Symbol;Acc:21698]	1223.9	1670.59	1303.43	1800.33	1205.21	1527.5	1361.51	1811.18	1256.82	1715.11	1353.57	1895.98	1400.32	1754.21	1177.21	1622.13
ENSG00000011295	TTC19	protein_coding	17	15902694	15948336	1	tetratricopeptide repeat domain 19 [Source:HGNC Symbol;Acc:26006]	1317	1499	1536	1761	1131.72	1695	1571.82	2081.56	1172	1824	1560.55	2533	1397.61	1754	1037.11	1990
ENSG00000011304	PTBP1	protein_coding	19	797075	812327	1	polypyrimidine tract binding protein 1 [Source:HGNC Symbol;Acc:9583]	7237.13	10634.4	8653.43	12191.9	6651.2	8725.87	5968.41	10555.3	5686.4	8865.76	5293.44	8581.29	7546.38	9324.89	5612.66	8156.32
ENSG00000011332	DPF1	protein_coding	19	38701646	38720354	-1	D4, zinc and double PHD fingers family 1 [Source:HGNC Symbol;Acc:20225]	1	4	1	7	1	2	5	7	2	4	1	10	3	3	7	8
ENSG00000011347	SYT7	protein_coding	11	61282785	61348620	-1	synaptotagmin VII [Source:HGNC Symbol;Acc:11514]	235	55	107	26	300	5	70	6	352	12	91	5	387	20	229	6
ENSG00000011376	LARS2	protein_coding	3	45429998	45590913	1	leucyl-tRNA synthetase 2, mitochondrial [Source:HGNC Symbol;Acc:17095]	536	1073	695	1396	415	1145	648	1540	544	1355	840	1854	540	1137	397	1303
ENSG00000011405	PIK3C2A	protein_coding	11	17099277	17229530	-1	phosphatidylinositol-4-phosphate 3-kinase, catalytic subunit type 2 alpha [Source:HGNC Symbol;Acc:8971]	4434	4632	4964	4991	3006	3828	3080	4337	3283	3629	3375	4586	3487	3843	2781	4068
ENSG00000011422	PLAUR	protein_coding	19	44150247	44174699	-1	plasminogen activator, urokinase receptor [Source:HGNC Symbol;Acc:9053]	11663	5261	8762	2777	8279	2366	6012	953	9705	2471	7458	941	9189	2218	14914	779
ENSG00000011426	ANLN	protein_coding	7	36429415	36493400	1	anillin, actin binding protein [Source:HGNC Symbol;Acc:14082]	2557	4805	5175	6388	497	1955	1123	3330	398	1373	535	2429	758	1571	511	1917
ENSG00000011451	WIZ	protein_coding	19	15530792	15560762	-1	widely interspaced zinc finger motifs [Source:HGNC Symbol;Acc:30917]	1931	2442	2373.98	2836	2238	2152	2333	2945	2009	2339	1985	2316	2286	2311	2333	2313
ENSG00000011454	RABGAP1	protein_coding	9	125703112	125867145	1	RAB GTPase activating protein 1 [Source:HGNC Symbol;Acc:17155]	1078	1255	1261	1312	973	1327	1096	1674	966	1232	1158	1544	1210	1352	1316	1626
ENSG00000011465	DCN	protein_coding	12	91539025	91576900	-1	decorin [Source:HGNC Symbol;Acc:2705]	390	283	335	201	2117	1302	1634	957	2064	999	1744	702	9173	5812	6140	2184
ENSG00000011478	QPCTL	protein_coding	19	46195741	46207247	1	glutaminyl-peptide cyclotransferase-like [Source:HGNC Symbol;Acc:25952]	1329	923	1130	880	1428	811	1485	605	1477	876	1368	599	1245	799	1727	498
ENSG00000011485	PPP5C	protein_coding	19	46850251	46896238	1	protein phosphatase 5, catalytic subunit [Source:HGNC Symbol;Acc:9322]	1129	1790	1404	2160	927	1680	1133.98	2279	936	1666	1268	2028	1088	1723	1044	1784
ENSG00000011523	CEP68	protein_coding	2	65283500	65314138	1	centrosomal protein 68kDa [Source:HGNC Symbol;Acc:29076]	322	395	471	507	369	433	656	750	305	365	502	587	358	390	472	526
ENSG00000011566	MAP4K3	protein_coding	2	39476407	39664453	-1	mitogen-activated protein kinase kinase kinase kinase 3 [Source:HGNC Symbol;Acc:6865]	2807	2225	2955	2386	1883	1683	2245	2498	1613	1633	2007	2199	1699	1901	2238	2410
ENSG00000011590	ZBTB32	protein_coding	19	36195429	36207940	1	zinc finger and BTB domain containing 32 [Source:HGNC Symbol;Acc:16763]	0	0	0	0	0	0	0	0	0	0	0	0	0	1	0	0
ENSG00000011600	TYROBP	protein_coding	19	36395303	36399211	-1	TYRO protein tyrosine kinase binding protein [Source:HGNC Symbol;Acc:12449]	0	0	0	0	0	0	0	2	0	0	0	0	0	0	1	0
ENSG00000011638	TMEM159	protein_coding	16	21169698	21191937	1	transmembrane protein 159 [Source:HGNC Symbol;Acc:30136]	5885	3242	2325	793	6471	5396	3177	1436	5776	4134	3151	1325	5122	4235	3249	1056
ENSG00000011677	GABRA3	protein_coding	X	151334706	151620337	-1	gamma-aminobutyric acid (GABA) A receptor, alpha 3 [Source:HGNC Symbol;Acc:4077]	0	0	0	0	0	0	0	0	0	0	0	0	0	0	0	0
ENSG00000012048	BRCA1	protein_coding	17	41196312	41322290	-1	breast cancer 1, early onset [Source:HGNC Symbol;Acc:1100]	391	859	512	1127	147	589	234	797	145	585	185	778	163	488	129	497
ENSG00000012061	ERCC1	protein_coding	19	45910591	45982086	-1	excision repair cross-complementing rodent repair deficiency, complementation group 1 (includes overlapping antisense sequence) [Source:HGNC Symbol;Acc:3433]	1254	1231	1244	1374	1290	1221	1571	1626	993	967	1466	1308	1280	1159	1722	1390
ENSG00000012124	CD22	protein_coding	19	35810164	35838258	1	CD22 molecule [Source:HGNC Symbol;Acc:1643]	10	6	16	13	8	6	9	14	0	1	2	1	3	9	7	7
ENSG00000012171	SEMA3B	processed_transcript	3	50304990	50314977	1	sema domain, immunoglobulin domain (Ig), short basic domain, secreted, (semaphorin) 3B [Source:HGNC Symbol;Acc:10724]	3319	1503	3297	1727	3900	747	4654	1223	4480	1006	3961	1714	2922	736	5764	1154
ENSG00000012174	MBTPS2	protein_coding	X	21857754	21903542	1	membrane-bound transcription factor peptidase, site 2 [Source:HGNC Symbol;Acc:15455]	785.34	1083.26	905.61	1087.47	709.91	1143.28	815	1237.67	773	1165.74	832.52	1341.39	926.51	1207	797.26	1150.58
ENSG00000012211	PRICKLE3	protein_coding	X	49031151	49042845	-1	prickle homolog 3 (Drosophila) [Source:HGNC Symbol;Acc:6645]	520	444	560	504	419	322	346	351	410	404	372	329	364	381	351	270
ENSG00000012223	LTF	protein_coding	3	46477136	46526724	-1	lactotransferrin [Source:HGNC Symbol;Acc:6720]	365	841	231	392	7105	11493	6195	5260	55617	70461	29539	28663	3125	5067	3423	1308
ENSG00000012232	EXTL3	protein_coding	8	28457986	28613116	1	exostoses (multiple)-like 3 [Source:HGNC Symbol;Acc:3518]	2758	4969	3277	5349	2413	4627	2759	5893	3068	5617	3278	6450	3315	5521	1659	4938.94
ENSG00000012504	NR1H4	protein_coding	12	100867486	100958191	1	nuclear receptor subfamily 1, group H, member 4 [Source:HGNC Symbol;Acc:7967]	894	567	671	466	3211	2275	2174	2180	3501	2039	2301	2205	2363	1616	2274	1513
ENSG00000012660	ELOVL5	protein_coding	6	53132196	53213947	-1	ELOVL fatty acid elongase 5 [Source:HGNC Symbol;Acc:21308]	3352	4947	4787	6145	1845	4766	2549	6326	1781	4333	2139	5799	2454	5573	1478	5354
ENSG00000012779	ALOX5	protein_coding	10	45869661	45941561	1	arachidonate 5-lipoxygenase [Source:HGNC Symbol;Acc:435]	1166	1567	662	696	395	547	313	282	365	525	291	268	510	712	670	341
ENSG00000012817	KDM5D	protein_coding	Y	21865751	21906825	-1	lysine (K)-specific demethylase 5D [Source:HGNC Symbol;Acc:11115]	658	1006	768	1071	776	1398	788	1514	863	1479	752	1235	887	1424	685	1336
ENSG00000012822	CALCOCO1	protein_coding	12	54104903	54121529	-1	calcium binding and coiled-coil domain 1 [Source:HGNC Symbol;Acc:29306]	2704	1679	2106	1358	2968	2044	2627	1899	2523	1875	1724	1336	3339	2537	3163	2043
ENSG00000012963	UBR7	protein_coding	14	93673401	93695561	1	ubiquitin protein ligase E3 component n-recognin 7 (putative) [Source:HGNC Symbol;Acc:20344]	453	743	541.27	970	536	809.77	750	1222	548	843.25	644	1136	765	909	604	938
ENSG00000012983	MAP4K5	protein_coding	14	50885219	51027844	-1	mitogen-activated protein kinase kinase kinase kinase 5 [Source:HGNC Symbol;Acc:6867]	1478	1567	1641	1478	1481	1644	1453	1621	1125	1275	1164	1391	1409	1553	978	1524
ENSG00000013016	EHD3	protein_coding	2	31456880	31492313	1	EH-domain containing 3 [Source:HGNC Symbol;Acc:3244]	950	669	1072	522	1241	689	1634	692	1002	580	1419	598	1442	614	2290	519
ENSG00000013275	PSMC4	protein_coding	19	40476912	40487348	1	proteasome (prosome, macropain) 26S subunit, ATPase, 4 [Source:HGNC Symbol;Acc:9551]	1861	3301	1573	2720	2111	3647	1451	2961	1522	3446	1288	2404	2141	4163	835	1943
ENSG00000013288	MAN2B2	protein_coding	4	6576902	6625089	1	mannosidase, alpha, class 2B, member 2 [Source:HGNC Symbol;Acc:29623]	2138	1922	2791	2387	2217	1802	2453	2209	1186	1043	1330	1191	2274	1913	2632	1805
ENSG00000013293	SLC7A14	protein_coding	3	170182353	170303863	-1	solute carrier family 7 (orphan transporter), member 14 [Source:HGNC Symbol;Acc:29326]	9	4	2	0	74	17	37	4	38	4	14	1	35	4	22	2
ENSG00000013297	CLDN11	protein_coding	3	170136653	170578169	1	claudin 11 [Source:HGNC Symbol;Acc:8514]	634	461	132	75	234	312	110	58	73	105	21	20	270	255	35	43
ENSG00000013306	SLC25A39	protein_coding	17	42396993	42402238	-1	solute carrier family 25, member 39 [Source:HGNC Symbol;Acc:24279]	4419	6215	4382	6311	3719	4427	3702	5316	3492	5068	4195	4533	3620	4820	3409	4130
ENSG00000013364	MVP	protein_coding	16	29831715	29859355	1	major vault protein [Source:HGNC Symbol;Acc:7531]	13043.3	13041.7	15465.8	15329.4	11387	15023.8	14496.1	16463.7	10544.5	14085.4	12986.8	15926.4	11008.2	14281	14427.9	13810.6
ENSG00000013374	NUB1	protein_coding	7	151038785	151075535	1	negative regulator of ubiquitin-like proteins 1 [Source:HGNC Symbol;Acc:17623]	1075	1352	1269	1453	1142	1721	1352	2034	981	1506	1211	1806	1194	1629	918	1469
ENSG00000013375	PGM3	protein_coding	6	83870869	83903655	-1	phosphoglucomutase 3 [Source:HGNC Symbol;Acc:8907]	2816	2887	1730	1542	2199	3050	1446	1381	2137	2401	1403	1421	2811	3187	1627	1339
ENSG00000013392	RWDD2A	protein_coding	6	83903098	83906382	1	RWD domain containing 2A [Source:HGNC Symbol;Acc:21385]	441	547	267	243	398	516	273	288	253	434	222	250	459	656	271	271
ENSG00000013441	CLK1	protein_coding	2	201717732	201729422	-1	CDC-like kinase 1 [Source:HGNC Symbol;Acc:2068]	820	816	871	614	1818	1447	1682	1256	1392	1090	1129	621	2174	1662	2802	1690
ENSG00000013503	POLR3B	protein_coding	12	106751436	106903976	1	polymerase (RNA) III (DNA directed) polypeptide B [Source:HGNC Symbol;Acc:30348]	176	344	173	415	167	434	158	593	184	461	208	570	200	417	66	452
ENSG00000013523	ANGEL1	protein_coding	14	77253588	77292589	-1	angel homolog 1 (Drosophila) [Source:HGNC Symbol;Acc:19961]	245	486	348	587	222	456	342	588	404	631	471	630	393	687	329	682
ENSG00000013561	RNF14	protein_coding	5	141337893	141369856	1	ring finger protein 14 [Source:HGNC Symbol;Acc:10058]	1101.95	1075.93	921.96	960.98	1305.96	1920.99	1644.96	2094.97	1467.96	1824.99	2088.8	2213.89	1367.93	1764.92	1571.9	1786.97
ENSG00000013563	DNASE1L1	protein_coding	X	153629579	153640449	-1	deoxyribonuclease I-like 1 [Source:HGNC Symbol;Acc:2957]	878	886	974	963	1238	1167	1322	1489	1022	871	1316	1104	1002	1013	1005	928
ENSG00000013573	DDX11	protein_coding	12	31226779	31257725	1	DEAD/H (Asp-Glu-Ala-Asp/His) box helicase 11 [Source:HGNC Symbol;Acc:2736]	188.59	688.34	315.11	857.88	313.97	649.27	367.79	822.41	364.46	649.88	277.93	583.82	462.45	755.95	336.69	743.54
ENSG00000013583	HEBP1	protein_coding	12	13127798	13153207	-1	heme binding protein 1 [Source:HGNC Symbol;Acc:17176]	817	848	1085	1005	785	972	921	1137	781	946	918	967	847	918	1078	812
ENSG00000013588	GPRC5A	protein_coding	12	13043716	13070871	1	G protein-coupled receptor, family C, group 5, member A [Source:HGNC Symbol;Acc:9836]	29300	12216	41880	19891	27844	4162	37163	10541	21621	2898	33288	8709	19044	3968	37030	8039
ENSG00000013619	MAMLD1	protein_coding	X	149529689	149682448	1	mastermind-like domain containing 1 [Source:HGNC Symbol;Acc:2568]	172	249	274	285	115	161	134	174	134	169	146	161	167	175	130	149
ENSG00000013725	CD6	protein_coding	11	60739115	60787849	1	CD6 molecule [Source:HGNC Symbol;Acc:1691]	0	1	0	1	0	0	0	0	1	0	0	1	0	0	0	0
ENSG00000013810	TACC3	protein_coding	4	1723227	1746898	1	transforming, acidic coiled-coil containing protein 3 [Source:HGNC Symbol;Acc:11524]	940.46	2474.67	1704.12	3076.46	311.63	1302.55	657.15	1941.73	183.53	897.71	252.96	1251.22	320.1	1002.21	167.98	1097.3
ENSG00000014123	UFL1	protein_coding	6	96969471	97003152	1	UFM1-specific ligase 1 [Source:HGNC Symbol;Acc:23039]	1045	1112	1192	1208	1217	1345	1443	1544	999	1135	1249	1388	1290	1380	1479	1497
ENSG00000014138	POLA2	protein_coding	11	65029233	65073060	1	polymerase (DNA directed), alpha 2, accessory subunit [Source:HGNC Symbol;Acc:30073]	271	714	322	859	265	524	238	646	277	560	201	572	212	430	103	333
ENSG00000014164	ZC3H3	protein_coding	8	144519825	144623623	-1	zinc finger CCCH-type containing 3 [Source:HGNC Symbol;Acc:28972]	736	1099	756	1182	718	865	603	975	576	812	522	749	696	886	585	767
ENSG00000014216	CAPN1	protein_coding	11	64948037	64979477	1	calpain 1, (mu/I) large subunit [Source:HGNC Symbol;Acc:1476]	12581	12764	13517	14753	9132	9530	10612	11087	8175	9935	9665	11115	8372	9528	8954	8870
ENSG00000014257	ACPP	protein_coding	3	132036211	132087142	1	acid phosphatase, prostate [Source:HGNC Symbol;Acc:125]	9	26	23	86	13	39	3	68	7	41	6	102	9	41	11	131
ENSG00000014641	MDH1	protein_coding	2	63815743	63834331	1	malate dehydrogenase 1, NAD (soluble) [Source:HGNC Symbol;Acc:6970]	2011	2267	2551	2820	2234	3180	3021	3738	2451	3447	3196	4193	2224	3174	2790	2940
ENSG00000014824	SLC30A9	protein_coding	4	41992489	42089551	1	solute carrier family 30 (zinc transporter), member 9 [Source:HGNC Symbol;Acc:1329]	3260	2652	3379	2558	4088	2835	4303	3597	3431	2551	3544	3430	3400	2587	3468	2598
ENSG00000014914	MTMR11	protein_coding	1	149900543	149908791	-1	myotubularin related protein 11 [Source:HGNC Symbol;Acc:24307]	1009	524	872	402	1404	657	1505	556	1139	488	1008	334	1365	608	2044	475
ENSG00000014919	COX15	protein_coding	10	101471601	101491866	-1	cytochrome c oxidase assembly homolog 15 (yeast) [Source:HGNC Symbol;Acc:2263]	734	760	776	932	810	892	941	1231	990	893	1025	1299	1002	965	1183	1055
ENSG00000015133	CCDC88C	protein_coding	14	91737667	91884188	-1	coiled-coil domain containing 88C [Source:HGNC Symbol;Acc:19967]	253.74	484.28	423.98	646.94	190.37	238	248	358.9	104.74	157	166.17	221.52	212.76	267.82	159.41	337.16
ENSG00000015153	YAF2	protein_coding	12	42550906	42632151	-1	YY1 associated factor 2 [Source:HGNC Symbol;Acc:17363]	263	267	242	305	307	349	267	433	192	304	193	379	303	383	164	339
ENSG00000015171	ZMYND11	protein_coding	10	180405	300577	1	zinc finger, MYND-type containing 11 [Source:HGNC Symbol;Acc:16966]	1491.31	2044.46	1900.2	2257.93	1672	2285.11	1897.03	2863.99	1359.26	1913.86	1555.01	2765.86	1510.39	2090.68	1106.88	2292.92
ENSG00000015285	WAS	protein_coding	X	48534985	48549818	1	Wiskott-Aldrich syndrome [Source:HGNC Symbol;Acc:12731]	1	7	4	4	5	5	9	10	6	6	6	9	2	4	3	3
ENSG00000015413	DPEP1	protein_coding	16	89679716	89704839	1	dipeptidase 1 (renal) [Source:HGNC Symbol;Acc:3002]	3	3	5	4	1	0	10	3	0	1	17	3	6	3	36	0
ENSG00000015475	BID	protein_coding	22	18216906	18257536	-1	BH3 interacting domain death agonist [Source:HGNC Symbol;Acc:1050]	1728	1714	603	580	817	1451	319	376	765	1581	368	331	1549	2074	425	282
ENSG00000015479	MATR3	protein_coding	5	138609441	138667360	1	matrin 3 [Source:HGNC Symbol;Acc:6912]	6130.66	7919.04	6761.82	8415.03	6538.74	9444.24	7532.51	11064.9	7083.18	8481.19	7254.45	9868.5	8065.74	9623.46	6502.27	9705.13
ENSG00000015520	NPC1L1	protein_coding	7	44552134	44580914	-1	NPC1-like 1 [Source:HGNC Symbol;Acc:7898]	834	795	519	655	67	128	56	86	101	256	58	140	115	213	24	75
ENSG00000015532	XYLT2	protein_coding	17	48423453	48440499	1	xylosyltransferase II [Source:HGNC Symbol;Acc:15517]	2189	1529	2272	1597	2916	1619	2451	1536	2408	1698	2256	1477	2492	1585	2693	1300
ENSG00000015568	RGPD5	protein_coding	2	110550335	110615272	1	RANBP2-like and GRIP domain containing 5 [Source:HGNC Symbol;Acc:32418]	303.34	176.55	162.38	203.06	249.48	338.59	104.16	94.27	342.04	256.52	78.53	102.37	253.69	178.84	130.58	146.54
ENSG00000015592	STMN4	protein_coding	8	27092840	27115937	-1	stathmin-like 4 [Source:HGNC Symbol;Acc:16078]	0	1	0	1	0	0	0	0	0	0	0	0	0	0	0	0
ENSG00000015676	NUDCD3	protein_coding	7	44421969	44530479	-1	NudC domain containing 3 [Source:HGNC Symbol;Acc:22208]	2873	2497	2823	2601	3044	2963	3383	2831	3171	3266	3704	2907	2864	2862	3560	2310
ENSG00000016082	ISL1	protein_coding	5	50678921	50690564	1	ISL LIM homeobox 1 [Source:HGNC Symbol;Acc:6132]	0	0	0	0	0	0	0	0	1	0	0	0	0	1	0	1
ENSG00000016391	CHDH	protein_coding	3	53850387	53880417	-1	choline dehydrogenase [Source:HGNC Symbol;Acc:24288]	151	224	379	509	95	132	247	404	105	249	278	501	101	161	265	282
ENSG00000016402	IL20RA	protein_coding	6	137321108	137366298	-1	interleukin 20 receptor, alpha [Source:HGNC Symbol;Acc:6003]	0	0	0	0	0	0	0	0	0	0	0	0	0	1	0	0
ENSG00000016490	CLCA1	protein_coding	1	86934051	86965972	1	chloride channel accessory 1 [Source:HGNC Symbol;Acc:2015]	0	0	0	0	0	0	0	0	0	0	0	0	0	0	0	0
ENSG00000016602	CLCA4	protein_coding	1	87012761	87046437	1	chloride channel accessory 4 [Source:HGNC Symbol;Acc:2018]	0	0	0	0	0	0	0	0	0	0	0	0	0	0	0	0
ENSG00000016864	GLT8D1	protein_coding	3	52728505	52740048	-1	glycosyltransferase 8 domain containing 1 [Source:HGNC Symbol;Acc:24870]	802	893	1008	969	1455	1344	1462	1515	1311	1286	1553	1478	1351	1480	1364	1171
ENSG00000017260	ATP2C1	protein_coding	3	130569439	130735556	1	ATPase, Ca++ transporting, type 2C, member 1 [Source:HGNC Symbol;Acc:13211]	9114	7445	8553.75	6543	5249	6482	6010	5966	6054	6112	7519	7590	8404	8163	7464	7039
ENSG00000017373	SRCIN1	protein_coding	17	36686251	36762183	-1	SRC kinase signaling inhibitor 1 [Source:HGNC Symbol;Acc:29506]	47	27	44	36	75	27	68	39	93	45	111	47	82	30	88	38
ENSG00000017427	IGF1	protein_coding	12	102789645	102874423	-1	insulin-like growth factor 1 (somatomedin C) [Source:HGNC Symbol;Acc:5464]	0	0	1	0	0	0	1	0	2	0	1	0	0	0	0	0
ENSG00000017483	SLC38A5	protein_coding	X	48316920	48328644	-1	solute carrier family 38, member 5 [Source:HGNC Symbol;Acc:18070]	519	350	601	420	200	77	252	108	141	50	150	63	1272	329	1448	319
ENSG00000017621	MAGIX	protein_coding	X	49019061	49024822	1	MAGI family member, X-linked [Source:HGNC Symbol;Acc:30006]	62	60	64	77	61	58	76	73	107	117	120	123	77	85	94	116
ENSG00000017797	RALBP1	protein_coding	18	9475007	9538114	1	ralA binding protein 1 [Source:HGNC Symbol;Acc:9841]	3645	3766.86	3953.8	3945	2889	3878.93	3159	4257.95	2835	3262.92	3468	4274.87	2788	3350.9	3097.95	3478
ENSG00000018189	RUFY3	protein_coding	4	71569921	71673032	1	RUN and FYVE domain containing 3 [Source:HGNC Symbol;Acc:30285]	363	648.98	615	848.97	490	828	654	848.97	467.98	770.99	556	738	506	852	501	922.98
ENSG00000018236	CNTN1	protein_coding	12	41086244	41465772	1	contactin 1 [Source:HGNC Symbol;Acc:2171]	94	75	149	95	20	8	34	46	41	20	71	50	23	13	40	34
ENSG00000018280	SLC11A1	protein_coding	2	219246752	219261617	1	solute carrier family 11 (proton-coupled divalent metal ion transporters), member 1 [Source:HGNC Symbol;Acc:10907]	13	3	12	6	3	2	7	2	4	1	7	6	9	0	17	0
ENSG00000018408	WWTR1	protein_coding	3	149235022	149454501	-1	WW domain containing transcription regulator 1 [Source:HGNC Symbol;Acc:24042]	6819	9070	8822	11276	6278.96	8535	8253	11541	4948	6905	7197	10891	7693	10320	6497	12149
ENSG00000018510	AGPS	protein_coding	2	178257372	178408564	1	alkylglycerone phosphate synthase [Source:HGNC Symbol;Acc:327]	1109	2020	1729	2767	920	2198	1410	3394	866	1870	1366	3354	1231	2672	826	4343
ENSG00000018607	ZNF806	pseudogene	2	133066882	133076309	1	zinc finger protein 806 [Source:HGNC Symbol;Acc:33228]	1	0	1	1	0	1.02	0	0	0	0	0	0	0	0	0	0
ENSG00000018610	CXorf56	protein_coding	X	118672112	118699397	-1	chromosome X open reading frame 56 [Source:HGNC Symbol;Acc:26239]	333.71	432.83	348.22	498.67	263.83	572.82	358.78	544.85	344.18	458.23	401.39	564.79	359.42	561.03	385.73	516.2
ENSG00000018625	ATP1A2	protein_coding	1	160085549	160113381	1	ATPase, Na+/K+ transporting, alpha 2 polypeptide [Source:HGNC Symbol;Acc:800]	0	0	0	0	1	0	0	0	0	0	0	0	0	0	0	0
ENSG00000018699	TTC27	protein_coding	2	32853099	33046118	1	tetratricopeptide repeat domain 27 [Source:HGNC Symbol;Acc:25986]	387	527	511	567	317	636	497	795	378	586	505	709	374	663	474	593
ENSG00000018869	ZNF582	protein_coding	19	56887413	56904914	-1	zinc finger protein 582 [Source:HGNC Symbol;Acc:26421]	20	31	26	34	30	58	30	74	56	94	67	115	36	67	17	71
ENSG00000019102	VSIG2	protein_coding	11	124617368	124622134	-1	V-set and immunoglobulin domain containing 2 [Source:HGNC Symbol;Acc:17149]	19	21	24	21	2	0	0	0	1	0	0	1	3	6	2	4
ENSG00000019144	PHLDB1	protein_coding	11	118477155	118528741	1	pleckstrin homology-like domain, family B, member 1 [Source:HGNC Symbol;Acc:23697]	3262	3384	2135	2838	5744	5325	2419	3597	6278	5995	2600	3447	7922	6485	3249	3978
ENSG00000019169	MARCO	protein_coding	2	119699742	119752236	1	macrophage receptor with collagenous structure [Source:HGNC Symbol;Acc:6895]	59	61	28	28	48	32	5	3	56	60	9	1	40	16	11	0
ENSG00000019186	CYP24A1	protein_coding	20	52769988	52790512	-1	cytochrome P450, family 24, subfamily A, polypeptide 1 [Source:HGNC Symbol;Acc:2602]	12	13	4	9	0	10	0	3	9	43	2	32	11	56	0	19
ENSG00000019485	PRDM11	protein_coding	11	45115564	45247734	1	PR domain containing 11 [Source:HGNC Symbol;Acc:13996]	87	89.96	96.14	129.41	83	114.85	82	142.2	73.86	116	101.06	140.74	112.94	132	63.91	128.86
ENSG00000019505	SYT13	protein_coding	11	45261852	45307870	-1	synaptotagmin XIII [Source:HGNC Symbol;Acc:14962]	5384	1618	8876	3412	8370	2842	12642	7439	8085	2932	14075	7949	12667	3423	18891	6066
ENSG00000019549	SNAI2	protein_coding	8	49830249	49834299	-1	snail homolog 2 (Drosophila) [Source:HGNC Symbol;Acc:11094]	27	45	24	23	19	33	19	15	3	13	6	6	23	27	14	27
ENSG00000019582	CD74	protein_coding	5	149781200	149792492	-1	CD74 molecule, major histocompatibility complex, class II invariant chain [Source:HGNC Symbol;Acc:1697]	1378	1894	2290	2476	3659	3904	3684	3779	4541	7169	3461	3335	1816	2933	2203	885
ENSG00000019991	HGF	protein_coding	7	81328322	81399754	-1	hepatocyte growth factor (hepapoietin A; scatter factor) [Source:HGNC Symbol;Acc:4893]	0	0	0	0	0	0	0	0	0	0	1	0	0	0	0	0
ENSG00000019995	ZRANB1	protein_coding	10	126630692	126676758	1	zinc finger, RAN-binding domain containing 1 [Source:HGNC Symbol;Acc:18224]	1128.25	1088.29	1043.35	876.96	867.09	1193.89	879.98	1009.47	845.19	939.75	840.46	930.69	992.11	1071.61	743.3	927.5
ENSG00000020129	NCDN	protein_coding	1	36023074	36032875	1	neurochondrin [Source:HGNC Symbol;Acc:17597]	525	949	622	1054	814	1284	839	1632	894	1428	777	1616	935	1505	637	1427
ENSG00000020181	GPR124	protein_coding	8	37641709	37702414	1	G protein-coupled receptor 124 [Source:HGNC Symbol;Acc:17849]	20	51	5	5	24	99	9	3	104	333	2	6	199	512	5	8
ENSG00000020219	CCT8L1P	pseudogene	7	152142562	152144235	1	chaperonin containing TCP1, subunit 8 (theta)-like 1, pseudogene [Source:HGNC Symbol;Acc:32153]	0	0	0	0	2	0	1	0	0	0	0	0	0	1	1	1
ENSG00000020256	ZFP64	protein_coding	20	50668202	50820847	-1	zinc finger protein 64 homolog (mouse) [Source:HGNC Symbol;Acc:15940]	499	712	760	854	556	602	603	868	613	558	766	738	595	674	666	658
ENSG00000020426	MNAT1	protein_coding	14	61201460	61436671	1	menage a trois homolog 1, cyclin H assembly factor (Xenopus laevis) [Source:HGNC Symbol;Acc:7181]	460	470	583	571	354	457	457	664	308	440	415	586	341	455	331	520
ENSG00000020577	SAMD4A	protein_coding	14	55033815	55260033	1	sterile alpha motif domain containing 4A [Source:HGNC Symbol;Acc:23023]	4085	3201.36	4201	2044.93	3163.42	2570	3192	1671.52	2928	2553	2794	1916	3162	2357	3141	1373
ENSG00000020633	RUNX3	protein_coding	1	25226002	25291612	-1	runt-related transcription factor 3 [Source:HGNC Symbol;Acc:10473]	6	0	1	0	8	0	2	0	9	0	3	0	7	0	6	0
ENSG00000020922	MRE11A	protein_coding	11	94152895	94227074	-1	MRE11 meiotic recombination 11 homolog A (S. cerevisiae) [Source:HGNC Symbol;Acc:7230]	226.98	429.95	323.99	502.98	214.99	451.99	279.99	588	266	438.97	296	467.95	320.97	521.99	248.98	493.98
ENSG00000021300	PLEKHB1	protein_coding	11	73357223	73373864	1	pleckstrin homology domain containing, family B (evectins) member 1 [Source:HGNC Symbol;Acc:19079]	40	57	82	84	21	26	53	86	36	50	138	130	29	45	68	115
ENSG00000021355	SERPINB1	protein_coding	6	2832566	2842240	-1	serpin peptidase inhibitor, clade B (ovalbumin), member 1 [Source:HGNC Symbol;Acc:3311]	7806	3759	3847	2098	8807	3545	6031	1818	8539	3065	5158	2192	7802	2696	8488	1478
ENSG00000021461	CYP3A43	protein_coding	7	99425636	99463718	1	cytochrome P450, family 3, subfamily A, polypeptide 43 [Source:HGNC Symbol;Acc:17450]	0	0	0	0	0	0	0	0	0	0	0	0	0	0	0	0
ENSG00000021488	SLC7A9	protein_coding	19	33321415	33360672	-1	solute carrier family 7 (glycoprotein-associated amino acid transporter light chain, bo,+ system), member 9 [Source:HGNC Symbol;Acc:11067]	1	2	5	1	2	0	1	1	0	3	0	0	2	4	2	6
ENSG00000021574	SPAST	protein_coding	2	32288680	32382706	1	spastin [Source:HGNC Symbol;Acc:11233]	311	481	317	528	284	536	399	605	308	517	359	629	371	600	243	606
ENSG00000021645	NRXN3	protein_coding	14	78708734	80330762	1	neurexin 3 [Source:HGNC Symbol;Acc:8010]	248	225	309	222	258	169	216	195	509	202	262	217	293	130	110	121
ENSG00000021762	OSBPL5	protein_coding	11	3108346	3187969	-1	oxysterol binding protein-like 5 [Source:HGNC Symbol;Acc:16392]	431	475	569	513	574	665	698	757	657	726	736	606	544	605	970	522
ENSG00000021776	AQR	protein_coding	15	35147732	35262040	-1	aquarius homolog (mouse) [Source:HGNC Symbol;Acc:29513]	988	1589	1222	1701	813	1476	884	1787	904	1637	957	1774	1012	1627	665	1564
ENSG00000021826	CPS1	protein_coding	2	211342406	211543831	1	carbamoyl-phosphate synthase 1, mitochondrial [Source:HGNC Symbol;Acc:2323]	137	163	217	316	146	162	224	376	139	133	220	293	128	151	294	416
ENSG00000021852	C8B	protein_coding	1	57394883	57431813	-1	complement component 8, beta polypeptide [Source:HGNC Symbol;Acc:1353]	0	0	0	0	0	5	0	0	0	0	0	0	2	6	0	0
ENSG00000022267	FHL1	protein_coding	X	135229559	135293518	1	four and a half LIM domains 1 [Source:HGNC Symbol;Acc:3702]	349	228	316	184	162	146	149	96	208	128	160	96	157	132	155	75
ENSG00000022277	RTFDC1	protein_coding	20	55043647	55093943	1	replication termination factor 2 domain containing 1 [Source:HGNC Symbol;Acc:15890]	1746	1854	1793	1887	1422.65	1798	1865.57	2298	1266	1747.67	1729	2212	1608	2045.91	1830	2013
ENSG00000022355	GABRA1	protein_coding	5	161274197	161326975	1	gamma-aminobutyric acid (GABA) A receptor, alpha 1 [Source:HGNC Symbol;Acc:4075]	0	0	0	0	0	0	0	0	0	0	0	0	0	1	0	0
ENSG00000022556	NLRP2	protein_coding	19	55464498	55512510	1	NLR family, pyrin domain containing 2 [Source:HGNC Symbol;Acc:22948]	802	1095.57	906	1205.85	279	496.89	309	642	224	404.91	282.92	461	692	1090.94	439	1110.9
ENSG00000022567	SLC45A4	protein_coding	8	142217265	142318404	-1	solute carrier family 45, member 4 [Source:HGNC Symbol;Acc:29196]	575	1165	868	1540	532	1289	686	1388	1012	1680	973	1844	417	993	426	1023
ENSG00000022840	RNF10	protein_coding	12	120971283	121015397	1	ring finger protein 10 [Source:HGNC Symbol;Acc:10055]	5234	6083	5425	6427	4334	5221	4101	6439	4271	5387	4763	6084	4491	5342	4094	5006
ENSG00000022976	ZNF839	protein_coding	14	102783714	102809044	1	zinc finger protein 839 [Source:HGNC Symbol;Acc:20345]	270	347	268	383	362	400	378	518	295	356	281	377	369	384	301	448
ENSG00000023041	ZDHHC6	protein_coding	10	114190058	114206672	-1	zinc finger, DHHC-type containing 6 [Source:HGNC Symbol;Acc:19160]	604	740	699	781	719	879	770	974	816	908	1103	916	1012	1014	802	910
ENSG00000023171	GRAMD1B	protein_coding	11	123396344	123498482	1	GRAM domain containing 1B [Source:HGNC Symbol;Acc:29214]	109	261	174	412	54	77	57	101	26	29	19	55	119	130	150	168
ENSG00000023191	RNH1	protein_coding	11	494512	507300	-1	ribonuclease/angiogenin inhibitor 1 [Source:HGNC Symbol;Acc:10074]	5585	5106	5547	5531	5569	4766	5848	5427	4808	4880	5201	4780.18	4956	4661	4790	4143
ENSG00000023228	NDUFS1	protein_coding	2	206986149	207024327	-1	NADH dehydrogenase (ubiquinone) Fe-S protein 1, 75kDa (NADH-coenzyme Q reductase) [Source:HGNC Symbol;Acc:7707]	2050	2832	1949	2721	1906	3910	1982	3806	1855	3977	2055	4392	2123	3909	1383	3636
ENSG00000023287	RB1CC1	protein_coding	8	53535016	53658403	-1	RB1-inducible coiled-coil 1 [Source:HGNC Symbol;Acc:15574]	3004	2031	2755	1637	2419	2392	2044	2070	2381	1954	2388	1961	2619	2295	2297	1957
ENSG00000023318	ERP44	protein_coding	9	102741461	102861322	-1	endoplasmic reticulum protein 44 [Source:HGNC Symbol;Acc:18311]	1939	1959	1977	1730	2669	2299	2061	1930	2654	2226	2352	1754	2416	2268	2087	1447
ENSG00000023330	ALAS1	protein_coding	3	52232102	52248343	1	aminolevulinate, delta-, synthase 1 [Source:HGNC Symbol;Acc:396]	1593	2595	1273	1897	1802	2643	1390	2117	1859	2659	1426	1854	1934	2762	1314	1618
ENSG00000023445	BIRC3	protein_coding	11	102188215	102210134	1	baculoviral IAP repeat containing 3 [Source:HGNC Symbol;Acc:591]	12315	8012	7151	1705	23642	15978.9	6843.56	1558	26204.8	13174	5331.5	1026	31804	16156	10586	948
ENSG00000023516	AKAP11	protein_coding	13	42846289	42897396	1	A kinase (PRKA) anchor protein 11 [Source:HGNC Symbol;Acc:369]	2368	2131	2220	2141	1909	2005	2123	2118	3199	2408	2783	3104	2272	1777	1924	2094
ENSG00000023572	GLRX2	protein_coding	1	193065598	193075244	-1	glutaredoxin 2 [Source:HGNC Symbol;Acc:16065]	109	190	111	206	102	275	122	306	96.56	231	133	303	122	240	41	213
ENSG00000023608	SNAPC1	protein_coding	14	62229075	62263146	1	small nuclear RNA activating complex, polypeptide 1, 43kDa [Source:HGNC Symbol;Acc:11134]	698.28	595.83	682.19	577.71	594.63	795.53	666.87	530.87	550.88	743.65	608.43	644.03	694.39	736.01	598.04	694.85
ENSG00000023697	DERA	protein_coding	12	16064106	16190220	1	deoxyribose-phosphate aldolase (putative) [Source:HGNC Symbol;Acc:24269]	1863	1282	2388	1550	1671	1251	2502	1826	1403	1125	2222	1703	1683	1232	2005	1360
ENSG00000023734	STRAP	protein_coding	12	16035325	16056412	1	serine/threonine kinase receptor associated protein [Source:HGNC Symbol;Acc:30796]	2909	4516	3217.99	4400	2259	4774	2803.95	4906	2265	4310	2981	5139	2695	4682	1899	4251.99
ENSG00000023839	ABCC2	protein_coding	10	101542489	101611949	1	ATP-binding cassette, sub-family C (CFTR/MRP), member 2 [Source:HGNC Symbol;Acc:53]	6	9	11	15	16	19	24	43	13	8	22	20	23	26	15	37
ENSG00000023892	DEF6	protein_coding	6	35265595	35289548	1	differentially expressed in FDCP 6 homolog (mouse) [Source:HGNC Symbol;Acc:2760]	87	99	173	196	76	78	147	122	77	62	159	128	73	59	213	124
ENSG00000023902	PLEKHO1	protein_coding	1	150121373	150132260	1	pleckstrin homology domain containing, family O member 1 [Source:HGNC Symbol;Acc:24310]	1014.89	560.91	719	448.87	499	237	508	144	465	230	561	142	465	292	652	194
ENSG00000023909	GCLM	protein_coding	1	94350761	94374966	-1	glutamate-cysteine ligase, modifier subunit [Source:HGNC Symbol;Acc:4312]	1344	1682	1619	1753	1455	2468	1224	1680	1604	1919	1549	1612	1403	1888	720	1279
ENSG00000024048	UBR2	protein_coding	6	42531800	42661242	1	ubiquitin protein ligase E3 component n-recognin 2 [Source:HGNC Symbol;Acc:21289]	1394	1538	1362	1329	1135	1902	1228	1974	1399	1889	1387	2041	1356	1901	1102	1713
ENSG00000024422	EHD2	protein_coding	19	48216600	48246391	1	EH-domain containing 2 [Source:HGNC Symbol;Acc:3243]	12316	7853	13398	7815	13924	7217	12097	9235	12623	6279	11473	7240	11306	6008	13706	6045
ENSG00000024526	DEPDC1	protein_coding	1	68939835	68962904	-1	DEP domain containing 1 [Source:HGNC Symbol;Acc:22949]	471.21	932.48	832.56	1024.48	114.72	518.51	320.35	830.22	57.88	293.41	92.97	555.81	107.7	395.7	58	444.94
ENSG00000024862	CCDC28A	protein_coding	6	139094657	139114456	1	coiled-coil domain containing 28A [Source:HGNC Symbol;Acc:21098]	259	170	278	165	322	275	401	288	358	273	439	322	319	291	590	287
ENSG00000025039	RRAGD	protein_coding	6	90074355	90121989	-1	Ras-related GTP binding D [Source:HGNC Symbol;Acc:19903]	2326	1604	1934	1082	4487	2590	4081	1256	4561	2631	3875	1352	3458	2180	6072	1066
ENSG00000025156	HSF2	protein_coding	6	122720691	122754264	1	heat shock transcription factor 2 [Source:HGNC Symbol;Acc:5225]	157.98	233.86	202.97	304.79	180	305.92	195.87	386.87	170.97	261.86	167.95	296.96	158.93	266.9	84.96	243.84
ENSG00000025293	PHF20	protein_coding	20	34359896	34538303	1	PHD finger protein 20 [Source:HGNC Symbol;Acc:16098]	2189	1918	2195	1852	1774	1955	1795	1917	1723	1530	1755	1724	1940	1876	1485	1656
ENSG00000025423	HSD17B6	protein_coding	12	57145945	57181574	1	hydroxysteroid (17-beta) dehydrogenase 6 homolog (mouse) [Source:HGNC Symbol;Acc:23316]	0	1	1	4	0	1	3	1	0	1	1	1	1	0	0	0
ENSG00000025434	NR1H3	protein_coding	11	47269851	47290396	1	nuclear receptor subfamily 1, group H, member 3 [Source:HGNC Symbol;Acc:7966]	77	111	121	162	81	143	142	191	91	114	177	153	116	163	207	174
ENSG00000025708	TYMP	protein_coding	22	50964181	50968485	-1	thymidine phosphorylase [Source:HGNC Symbol;Acc:3148]	3493.12	3147.54	1324.33	993.24	937.05	1184.46	342.3	240.09	701.63	963.44	273.78	204.43	1670.71	1548.27	560.2	236.1
ENSG00000025770	NCAPH2	protein_coding	22	50946645	50963063	1	non-SMC condensin II complex, subunit H2 [Source:HGNC Symbol;Acc:25071]	546	834	617	989	446	586	554	759	424	638	481	684	470	580	490	574
ENSG00000025772	TOMM34	protein_coding	20	43570771	43589127	-1	translocase of outer mitochondrial membrane 34 [Source:HGNC Symbol;Acc:15746]	1013	1567	1583	2105	708	1198	1053	2071	692	1193	1125	1748	888	1206	1043	1357
ENSG00000025796	SEC63	protein_coding	6	108188960	108279393	-1	SEC63 homolog (S. cerevisiae) [Source:HGNC Symbol;Acc:21082]	2136.93	2336.43	2433.97	2407.71	2473	3226.42	2495.39	2947.89	2399.45	2920.44	2473.41	3070.96	2961.78	3448.17	2532.67	3070.7
ENSG00000025800	KPNA6	protein_coding	1	32573639	32642169	1	karyopherin alpha 6 (importin alpha 7) [Source:HGNC Symbol;Acc:6399]	2567	3737	2604.6	3450	1918	3603	2103	4065	2032	3489	2205	3630	2149	3609	1647	3336
ENSG00000026025	VIM	protein_coding	10	17270258	17279592	1	vimentin [Source:HGNC Symbol;Acc:12692]	109492	60008	135535	63787	132520	79210	196281	118721	111310	63059	179333	83833	97945	51934	169843	58331
ENSG00000026036	RTEL1-TNFRSF6B	protein_coding	20	62290653	62330037	1	RTEL1-TNFRSF6B readthrough (non-protein coding) [Source:HGNC Symbol;Acc:44095]	149.04	365.02	113.18	269.21	336.95	685.41	267.54	537.07	208.34	611.1	118.96	295.22	493.63	574.95	225.21	654.26
ENSG00000026103	FAS	protein_coding	10	90750414	90775542	1	Fas (TNF receptor superfamily, member 6) [Source:HGNC Symbol;Acc:11920]	2841	2436	2018	1199	4848	3662	2530	2601	4039	3086	2383	2506	4229	2942	2702	1747
ENSG00000026297	RNASET2	protein_coding	6	167342992	167370679	-1	ribonuclease T2 [Source:HGNC Symbol;Acc:21686]	15735.4	5058.76	10310.1	3194.69	13320.5	4643.06	10507.4	2519.29	15177.7	3776.2	11831.1	2304.84	19839.5	6361.2	17074.7	3706.88
ENSG00000026508	CD44	protein_coding	11	35160417	35253949	1	CD44 molecule (Indian blood group) [Source:HGNC Symbol;Acc:1681]	61949	62510	33414	29173	96362	97011	43159	45147	82507	85000	51878	43421	84280	86863	37451	27268
ENSG00000026559	KCNG1	protein_coding	20	49620193	49639666	-1	potassium voltage-gated channel, subfamily G, member 1 [Source:HGNC Symbol;Acc:6248]	23	7.47	10	4	42	9	21	2	7	1	4	0	2	0	2	2
ENSG00000026652	AGPAT4	protein_coding	6	161551011	161695093	-1	1-acylglycerol-3-phosphate O-acyltransferase 4 (lysophosphatidic acid acyltransferase, delta) [Source:HGNC Symbol;Acc:20885]	959	1006	707	544	550	768	468	488	535	932	519	598	643	739	429	613
ENSG00000026751	SLAMF7	protein_coding	1	160709037	160724611	1	SLAM family member 7 [Source:HGNC Symbol;Acc:21394]	14	7	6	5	7	8	10	4	3	2	1	5	11	6	7	12
ENSG00000026950	BTN3A1	protein_coding	6	26402465	26415444	1	butyrophilin, subfamily 3, member A1 [Source:HGNC Symbol;Acc:1138]	385.42	553.07	365	480.39	661.02	812.39	734.4	710.24	793.97	710.45	542.94	402.99	763.26	780	804.58	440.74
ENSG00000027001	MIPEP	protein_coding	13	24304328	24463558	-1	mitochondrial intermediate peptidase [Source:HGNC Symbol;Acc:7104]	429	609	566	752	398	831	650	1119	448	926	751	1206	462	851	501	903
ENSG00000027075	PRKCH	protein_coding	14	61654277	62017694	1	protein kinase C, eta [Source:HGNC Symbol;Acc:9403]	278.07	347	349	359	92	129	101	136	84.57	93	63	100.46	152	201	131	147.23
ENSG00000027644	INSRR	protein_coding	1	156809855	156828810	-1	insulin receptor-related receptor [Source:HGNC Symbol;Acc:6093]	0	0	0	0	1	0	1	0	1	0	0	0	0	0	3	0
ENSG00000027697	IFNGR1	protein_coding	6	137518621	137540586	-1	interferon gamma receptor 1 [Source:HGNC Symbol;Acc:5439]	3021	3009	1271	896	2715	4576	1364	1297	3122	4977	1399	1375	4201	6070	1238	1230
ENSG00000027847	B4GALT7	protein_coding	5	177027101	177037348	1	xylosylprotein beta 1,4-galactosyltransferase, polypeptide 7 [Source:HGNC Symbol;Acc:930]	1598	879	1151	723	3326	995	2626	793	3098	1194	2332	871	3074	1177	2712	765
ENSG00000027869	SH2D2A	protein_coding	1	156776035	156786654	-1	SH2 domain containing 2A [Source:HGNC Symbol;Acc:10821]	16	20	16	24	11	7	5	15	8	12	13	7	6	5	8	7
ENSG00000028116	VRK2	protein_coding	2	58134786	58387055	1	vaccinia related kinase 2 [Source:HGNC Symbol;Acc:12719]	498	662	465	686	378	557	379	689	351	490	375	662	435	549	246	570
ENSG00000028137	TNFRSF1B	protein_coding	1	12227060	12269285	1	tumor necrosis factor receptor superfamily, member 1B [Source:HGNC Symbol;Acc:11917]	322	89	16	5	764	244	58	5	1010	456	26	3	841	421	225	1
ENSG00000028203	VEZT	protein_coding	12	95611522	95696566	1	vezatin, adherens junctions transmembrane protein [Source:HGNC Symbol;Acc:18258]	3511.9	2659	3707	2504	3579	2768	3609	3177	3282	2464	3434	2911	3780	2762	3386	2602
ENSG00000028277	POU2F2	protein_coding	19	42592650	42700737	-1	POU class 2 homeobox 2 [Source:HGNC Symbol;Acc:9213]	1811	1557	189	57	1103	1532	16	40	835	1272	20	10	1569	1668	32	44
ENSG00000028310	BRD9	protein_coding	5	850406	892939	-1	bromodomain containing 9 [Source:HGNC Symbol;Acc:25818]	826	1133.43	870.58	1058.34	830.51	1108.76	831	1211.38	715.88	1018	697.58	964.26	978.32	1232.57	766	1114.56
ENSG00000028528	SNX1	protein_coding	15	64386322	64438289	1	sorting nexin 1 [Source:HGNC Symbol;Acc:11172]	1917	2334	2629	2815	2776	2965	3519	3839	2117	2557	2612	3431	2810	3102	2875	3249
ENSG00000028839	TBPL1	protein_coding	6	134273308	134308637	1	TBP-like 1 [Source:HGNC Symbol;Acc:11589]	154	254	151	254	131	281	148	269	116	188	144	203	146	230	109	205
ENSG00000029153	ARNTL2	protein_coding	12	27485787	27576241	1	aryl hydrocarbon receptor nuclear translocator-like 2 [Source:HGNC Symbol;Acc:18984]	1305	1412	1313	1019	808	983	679	632	828	780	616	630	806	866	583	517
ENSG00000029363	BCLAF1	protein_coding	6	136578001	136610989	-1	BCL2-associated transcription factor 1 [Source:HGNC Symbol;Acc:16863]	3316.62	4870.35	3263.94	4925.47	3516.12	5483.16	3536.53	6784.82	3127.37	4866.41	3091.7	5757.54	4722.51	5647.98	2187.52	5932.54
ENSG00000029364	SLC39A9	protein_coding	14	69864732	69929105	1	solute carrier family 39 (zinc transporter), member 9 [Source:HGNC Symbol;Acc:20182]	2322	2553	2254	2479	2623	3165	2591	3514	2673	3270	3001	3667	3045	3609	3404	3337
ENSG00000029534	ANK1	protein_coding	8	41510739	41754280	-1	ankyrin 1, erythrocytic [Source:HGNC Symbol;Acc:492]	15	38	20	58	33	76	72	316	37	102	74	289	92	185	116	338
ENSG00000029559	IBSP	protein_coding	4	88720733	88733074	1	integrin-binding sialoprotein [Source:HGNC Symbol;Acc:5341]	0	0	0	0	0	0	0	0	0	0	0	0	0	0	0	0
ENSG00000029639	TFB1M	protein_coding	6	155578643	155635627	-1	transcription factor B1, mitochondrial [Source:HGNC Symbol;Acc:17037]	435	252	383	283	434	289	515	314	389	282	422	298	437	288	444	302
ENSG00000029725	RABEP1	protein_coding	17	5185558	5289129	1	rabaptin, RAB GTPase binding effector protein 1 [Source:HGNC Symbol;Acc:17677]	1085	1430	1101	1456	883	1869	1137	2175	965	1644	1162	2129	1298	2042	998	2210
ENSG00000029993	HMGB3	protein_coding	X	150148982	150159248	1	high mobility group box 3 [Source:HGNC Symbol;Acc:5004]	1027.97	1438.75	734.82	980.28	615.11	1336.38	691.73	1145.26	523.61	1221.75	434.16	1083.23	1017.59	1733.85	390.3	1020.29
ENSG00000030066	NUP160	protein_coding	11	47799639	47870107	-1	nucleoporin 160kDa [Source:HGNC Symbol;Acc:18017]	781	1094	1022	1340	603	1123	818	1464	883	1129	996	1521	925	1249	927	1379
ENSG00000030110	BAK1	protein_coding	6	33540329	33548019	-1	BCL2-antagonist/killer 1 [Source:HGNC Symbol;Acc:949]	1357.22	1505.06	1260.69	1551.42	1026.08	1698.61	1259.96	1699.05	1175.99	2187.94	1729.71	2409.22	1005.67	1629.9	987.08	1521.95
ENSG00000030304	MUSK	protein_coding	9	113431051	113563859	1	muscle, skeletal, receptor tyrosine kinase [Source:HGNC Symbol;Acc:7525]	0	0	0	0	0	0	0	0	1	0	0	0	0	0	0	0
ENSG00000030419	IKZF2	protein_coding	2	213864429	214017151	-1	IKAROS family zinc finger 2 (Helios) [Source:HGNC Symbol;Acc:13177]	182	244	203	306	91	81	133	137	112	161	93	131	180	220	119	209
ENSG00000030582	GRN	protein_coding	17	42422614	42430470	1	granulin [Source:HGNC Symbol;Acc:4601]	18951	16289	19039	16567	17939	14874	16539	14671	17329	17082	17223	13518	18960	17439	25192	12341
ENSG00000031003	FAM13B	protein_coding	5	137273649	137387650	-1	family with sequence similarity 13, member B [Source:HGNC Symbol;Acc:1335]	361	330	485	391	485	681	703	1135	503	684	643	1376	700	883	509	1170
ENSG00000031081	ARHGAP31	protein_coding	3	119013220	119139561	1	Rho GTPase activating protein 31 [Source:HGNC Symbol;Acc:29216]	1441	1077	715	316	1502	889	724	305	1542	1011	571	249	1180	650	549	171
ENSG00000031544	NR2E3	processed_transcript	15	72084977	72110600	1	nuclear receptor subfamily 2, group E, member 3 [Source:HGNC Symbol;Acc:7974]	1	6.4	1.2	4.8	3	9.87	0	7.19	0	4.31	3.39	5	1	4.78	2	6
ENSG00000031691	CENPQ	protein_coding	6	49431096	49460820	1	centromere protein Q [Source:HGNC Symbol;Acc:21347]	105	94	134	109	102	153	130	145	88	85	116	125	71	101	92	112
ENSG00000031698	SARS	protein_coding	1	109756540	109780791	1	seryl-tRNA synthetase [Source:HGNC Symbol;Acc:10537]	4632	3554	4490	3512	3338	3947	3614	4422	3201	3892	3997	4513	3096	3588.85	3551	3459
ENSG00000031823	RANBP3	protein_coding	19	5916150	5978153	-1	RAN binding protein 3 [Source:HGNC Symbol;Acc:9850]	1187	1946	1514	2320	1200	1645	1193	2323	927	1667	998	1793	1075	1770	840	1547
ENSG00000032219	ARID4A	protein_coding	14	58765103	58840605	1	AT rich interactive domain 4A (RBP1-like) [Source:HGNC Symbol;Acc:9885]	618	572	666	537	723	759	720	812	618	577	628	740	770	707	638	814
ENSG00000032389	TSSC1	protein_coding	2	3192696	3381653	-1	tumor suppressing subtransferable candidate 1 [Source:HGNC Symbol;Acc:12383]	585	820	651	927	427	653	515	825	442	752	601	875	497	743	415	609
ENSG00000032444	PNPLA6	protein_coding	19	7598890	7626650	1	patatin-like phospholipase domain containing 6 [Source:HGNC Symbol;Acc:16268]	3934.27	4489.87	4557.23	4945.74	2852	3641.29	2910	3857.24	2983.31	3631.7	3071.5	3586.12	2945.42	3630.04	2990.96	3309.98
ENSG00000032742	IFT88	protein_coding	13	21140585	21265503	1	intraflagellar transport 88 homolog (Chlamydomonas) [Source:HGNC Symbol;Acc:20606]	219	283	250	292	275	534	337	647	252	399	363	557	323	443	231	523
ENSG00000033011	ALG1	protein_coding	16	5083703	5137380	1	asparagine-linked glycosylation 1, beta-1,4-mannosyltransferase homolog (S. cerevisiae) [Source:HGNC Symbol;Acc:18294]	313.16	673.41	395.61	800.47	306.82	754.93	349.74	1008.38	337.58	859.16	463.28	1058.36	415.87	850.76	284.93	817.88
ENSG00000033030	ZCCHC8	protein_coding	12	122957417	122985518	-1	zinc finger, CCHC domain containing 8 [Source:HGNC Symbol;Acc:25265]	490	659	589	598	603	819	583	888	584	708	597	725	674	757	508	801
ENSG00000033050	ABCF2	protein_coding	7	150904923	150924316	-1	ATP-binding cassette, sub-family F (GCN20), member 2 [Source:HGNC Symbol;Acc:71]	1161	2549	1196	2709.95	984	2560.98	1021	3061	899	2582	1115	2982	1189	2547.98	529	2298
ENSG00000033100	CHPF2	protein_coding	7	150929575	150935908	1	chondroitin polymerizing factor 2 [Source:HGNC Symbol;Acc:29270]	2639	3591	2441	3332	2437	3253	1721	2683	2507	3877	1998	3030	3340	4505	1454	2865
ENSG00000033122	LRRC7	protein_coding	1	70034081	70617628	1	leucine rich repeat containing 7 [Source:HGNC Symbol;Acc:18531]	6	1	7	0	10	0	10	0	26	0	12	1	22	2	24	0
ENSG00000033170	FUT8	protein_coding	14	65877310	66210839	1	fucosyltransferase 8 (alpha (1,6) fucosyltransferase) [Source:HGNC Symbol;Acc:4019]	4346	4722	700	797	4966	5695	655	938	3989	4595	525	652	5797	6548	492	679
ENSG00000033178	UBA6	protein_coding	4	68481479	68566897	-1	ubiquitin-like modifier activating enzyme 6 [Source:HGNC Symbol;Acc:25581]	3289	2483	3439	2221	3262	2643	3148	2499	3000	1980	2951	2401	3544	2480	2257	2211
ENSG00000033327	GAB2	protein_coding	11	77926343	78129394	-1	GRB2-associated binding protein 2 [Source:HGNC Symbol;Acc:14458]	1942	1625	1552	1198	1097	1257	840	945	883	1412	680	787	960	1240	825	898
ENSG00000033627	ATP6V0A1	protein_coding	17	40610862	40674629	1	ATPase, H+ transporting, lysosomal V0 subunit a1 [Source:HGNC Symbol;Acc:865]	2628	3104	2782	3177	3199	3894	3181	3817.46	3375	4024	3281	3593.66	3183.56	4007	2960	3393
ENSG00000033800	PIAS1	protein_coding	15	68346517	68483096	1	protein inhibitor of activated STAT, 1 [Source:HGNC Symbol;Acc:2752]	747	898	875	954	653	724	651	949	605	711	652	706	683	740	779	732
ENSG00000033867	SLC4A7	protein_coding	3	27414214	27525911	-1	solute carrier family 4, sodium bicarbonate cotransporter, member 7 [Source:HGNC Symbol;Acc:11033]	2299	2510	1814	2228	6323	4884	3015	2729	16291	10534	10829	8788	6125	4233	3390	3978
ENSG00000034053	APBA2	protein_coding	15	29129629	29410518	1	amyloid beta (A4) precursor protein-binding, family A, member 2 [Source:HGNC Symbol;Acc:579]	148	55	92	59	328	99	259	101	170	40	89	43	235	87	139	64
ENSG00000034063	UHRF1	processed_transcript	19	4903092	4962165	1	ubiquitin-like with PHD and ring finger domains 1 [Source:HGNC Symbol;Acc:12556]	272.82	1090.81	707.44	2272.69	167.9	534.72	311.54	1325.07	108.31	517.51	190.15	1035.02	162.87	450.18	139.34	752.95
ENSG00000034152	MAP2K3	protein_coding	17	21187984	21218552	1	mitogen-activated protein kinase kinase 3 [Source:HGNC Symbol;Acc:6843]	2603	3113	2405	1909	1816	2390	1508	1723	1955	2610	1467	1620	1936	2253	1915	1519
ENSG00000034239	EFCAB1	protein_coding	8	49623348	49647870	-1	EF-hand calcium binding domain 1 [Source:HGNC Symbol;Acc:25678]	0	0	0	0	0	0	0	0	0	0	0	0	1	0	0	0
ENSG00000034510	TMSB10	protein_coding	2	85132749	85133795	1	thymosin beta 10 [Source:HGNC Symbol;Acc:11879]	53636	30206	55340	30954	49646	20479	54101	28121	40307	18125	54411	19995	46243	21458	56566	18960
ENSG00000034533	ASTE1	protein_coding	3	130732719	130746493	-1	asteroid homolog 1 (Drosophila) [Source:HGNC Symbol;Acc:25021]	64	85	67	144	82	105	87	139	74	102	79	126	87	133	50	130
ENSG00000034677	RNF19A	protein_coding	8	101269288	101348446	-1	ring finger protein 19A, E3 ubiquitin protein ligase [Source:HGNC Symbol;Acc:13432]	2812	3720	3875	4191	2274	3310	3033	4214	2423	3412	2887	4706	2966	3896	2613	4407
ENSG00000034693	PEX3	protein_coding	6	143771944	143811147	1	peroxisomal biogenesis factor 3 [Source:HGNC Symbol;Acc:8858]	410.95	330.95	411.97	364.97	752.88	421	723.9	546	722.87	417.95	603.95	552	663.81	419.91	492	429.93
ENSG00000034713	GABARAPL2	protein_coding	16	75600249	75611779	1	GABA(A) receptor-associated protein-like 2 [Source:HGNC Symbol;Acc:13291]	1794	1349	1533	1067	1562	1662	1729	1505	1746	1592	2043	1751	1760	1741	2135	1599
ENSG00000034971	MYOC	protein_coding	1	171604557	171621811	-1	myocilin, trabecular meshwork inducible glucocorticoid response [Source:HGNC Symbol;Acc:7610]	0	0	0	0	0	0	0	0	0	1	0	0	1	1	1	0
ENSG00000035115	SH3YL1	protein_coding	2	217730	266398	-1	SH3 domain containing, Ysc84-like 1 (S. cerevisiae) [Source:HGNC Symbol;Acc:29546]	1036	853	1490	1111	840	673	1189	963	1166	761	1686	1177	1019	798	1824	1020
ENSG00000035141	FAM136A	protein_coding	2	70523107	70529222	-1	family with sequence similarity 136, member A [Source:HGNC Symbol;Acc:25911]	861	1428	1115	1592	937	1668	1234	2032	795	1400	1073	1750	1171	1769	917	1776
ENSG00000035403	VCL	protein_coding	10	75757872	75879918	1	vinculin [Source:HGNC Symbol;Acc:12665]	12634	15564	15952	17715	11257	15090	15240	21581	12014	17428	16140	22714	12366	16140	9635	17434
ENSG00000035499	DEPDC1B	protein_coding	5	59892739	59996017	-1	DEP domain containing 1B [Source:HGNC Symbol;Acc:24902]	588	720	850	1014	105	254	216	524	56	193	151	381	149	302	150	564
ENSG00000035664	DAPK2	protein_coding	15	64199235	64364232	-1	death-associated protein kinase 2 [Source:HGNC Symbol;Acc:2675]	33	36	26	10	10	19	21	9	12	31	6	5	27	28	15	5
ENSG00000035681	NSMAF	protein_coding	8	59496063	59572403	-1	neutral sphingomyelinase (N-SMase) activation associated factor [Source:HGNC Symbol;Acc:8017]	552	965	720	1000	491	912	574	1080	402	714	470	836	607	984	385	833
ENSG00000035687	ADSS	protein_coding	1	244571796	244615436	-1	adenylosuccinate synthase [Source:HGNC Symbol;Acc:292]	1742	1824.7	1811.65	1881.33	980.45	2660.59	1447.64	2709.33	1040.1	2268.95	1515.05	2457.55	1595.1	3004.11	1142.76	2512.97
ENSG00000035720	STAP1	protein_coding	4	68424446	68473055	1	signal transducing adaptor family member 1 [Source:HGNC Symbol;Acc:24133]	0	0	0	0	0	0	0	0	0	0	0	1	0	0	0	0
ENSG00000035862	TIMP2	protein_coding	17	76849059	76921469	-1	TIMP metallopeptidase inhibitor 2 [Source:HGNC Symbol;Acc:11821]	8897	9349	10738	9791	6434	7517	9398	9963	7378.72	6512.72	8713.7	8430	5641	6820	13320.7	8760
ENSG00000035928	RFC1	protein_coding	4	39289076	39367995	-1	replication factor C (activator 1) 1, 145kDa [Source:HGNC Symbol;Acc:9969]	1579	1597	2109	1849	1445	1648	1781	2010	1290	1356	1558	1734	1540	1472	1970	1664
ENSG00000036054	TBC1D23	protein_coding	3	99979844	100044095	1	TBC1 domain family, member 23 [Source:HGNC Symbol;Acc:25622]	1492	1272	1566	1298	1280	1637	1573	1751	1135	1323	1532	1660	1317	1502	1203	1384
ENSG00000036257	CUL3	protein_coding	2	225334867	225450110	-1	cullin 3 [Source:HGNC Symbol;Acc:2553]	2113	2639	2233	2746	1764	2918	2126	3360	1824	2551	2151	3066	2094	3041	1657	2882
ENSG00000036448	MYOM2	protein_coding	8	1993155	2113475	1	myomesin 2 [Source:HGNC Symbol;Acc:7614]	2	0	2	1	43	31	76	57	24	33	43	47	20	17	41	18
ENSG00000036473	OTC	protein_coding	X	38211798	38280703	1	ornithine carbamoyltransferase [Source:HGNC Symbol;Acc:8512]	0	0	0	0	0	0	0	0	0	0	0	0	0	0	0	0
ENSG00000036530	CYP46A1	protein_coding	14	100150641	100193638	1	cytochrome P450, family 46, subfamily A, polypeptide 1 [Source:HGNC Symbol;Acc:2641]	4	0	1	3	3	10	10	14	8	17	7	27	12	9	8	16
ENSG00000036549	ZZZ3	protein_coding	1	78028101	78149104	-1	zinc finger, ZZ-type containing 3 [Source:HGNC Symbol;Acc:24523]	1171	1319	1402	1414	1098	1555	1467	1939	1171	1391	1554	1890	1254	1648	1612	1689
ENSG00000036565	SLC18A1	protein_coding	8	20002366	20040717	-1	solute carrier family 18 (vesicular monoamine), member 1 [Source:HGNC Symbol;Acc:10934]	1	0	0	0	0	0	0	0	0	0	0	0	0	1	0	0
ENSG00000036672	USP2	protein_coding	11	119225925	119252436	-1	ubiquitin specific peptidase 2 [Source:HGNC Symbol;Acc:12618]	43	83	44	205	30	98	43	193	25	158	24	215	25	115	20	150
ENSG00000036828	CASR	protein_coding	3	121902530	122005342	1	calcium-sensing receptor [Source:HGNC Symbol;Acc:1514]	7	24	33	131	53	290	213	1234	78	219	262	1077	25	65	76	488
ENSG00000037042	TUBG2	protein_coding	17	40811323	40819024	1	tubulin, gamma 2 [Source:HGNC Symbol;Acc:12419]	292.97	449.25	379.54	496.7	663.09	641.87	651.16	741.18	508.64	555.59	422.96	479.12	558.97	616.78	399.53	605.16
ENSG00000037241	RPL26L1	protein_coding	5	172385732	172396774	1	ribosomal protein L26-like 1 [Source:HGNC Symbol;Acc:17050]	289.02	393.78	302.91	481.77	275.43	470.75	310.74	546.59	230.89	449.97	308.89	492.16	262.79	445.38	252.51	468.94
ENSG00000037280	FLT4	protein_coding	5	180028506	180076624	-1	fms-related tyrosine kinase 4 [Source:HGNC Symbol;Acc:3767]	1	0	1	1	4	1	10	4	7	0	6	1	6	1	1	1
ENSG00000037474	NSUN2	protein_coding	5	6599352	6633404	-1	NOP2/Sun RNA methyltransferase family, member 2 [Source:HGNC Symbol;Acc:25994]	1578	2470	1997	2467	1294	2519	1492	2635	1185	2211	1396	2459	1554	2431	787	2367
ENSG00000037637	FBXO42	protein_coding	1	16573334	16678949	-1	F-box protein 42 [Source:HGNC Symbol;Acc:29249]	1093	833	980	676	1096	855	984	889	1015	807	962	889	1189	914	941	722
ENSG00000037749	MFAP3	protein_coding	5	153418466	153600038	1	microfibrillar-associated protein 3 [Source:HGNC Symbol;Acc:7034]	961	1298	939	1075	949	1636	954	1466.58	1144	1464	1117	1499.14	1518	1899	834	1449
ENSG00000037757	MRI1	protein_coding	19	13875346	13885096	1	methylthioribose-1-phosphate isomerase homolog (S. cerevisiae) [Source:HGNC Symbol;Acc:28469]	625	883.77	666.03	999.06	1341.32	754.99	1185.93	1024.66	722.66	530.19	489.47	450.91	1206.98	904	1038.71	1005.44
ENSG00000037897	METTL1	protein_coding	12	58162254	58166576	-1	methyltransferase like 1 [Source:HGNC Symbol;Acc:7030]	173.93	341.87	181.56	423.87	173.32	261.91	235.94	420	173.95	264	200	329.92	233.8	298.88	193.47	282.92
ENSG00000037965	HOXC8	protein_coding	12	54402832	54407570	1	homeobox C8 [Source:HGNC Symbol;Acc:5129]	68	163	91	183	113	218	150	397	130	223	125	270	91	168	42	248
ENSG00000038002	AGA	protein_coding	4	178351924	178363657	-1	aspartylglucosaminidase [Source:HGNC Symbol;Acc:318]	416	443	467	515	335	437	455	568	399	509	601	779	543	764	551	837
ENSG00000038210	PI4K2B	protein_coding	4	25162263	25280714	1	phosphatidylinositol 4-kinase type 2 beta [Source:HGNC Symbol;Acc:18215]	806	869	737	872	577	909	564	752	552	871	559	975	562	784	309	643
ENSG00000038219	BOD1L1	protein_coding	4	13570362	13629347	-1	biorientation of chromosomes in cell division 1-like 1 [Source:HGNC Symbol;Acc:31792]	3235	3064	3319	2929	2438	2606	2447	3201	2723	3126	2648	4411	2891	2622	2576	3297
ENSG00000038274	MAT2B	protein_coding	5	162930120	162946342	1	methionine adenosyltransferase II, beta [Source:HGNC Symbol;Acc:6905]	1492	1478	1461	1639	1230	2099	1660	2274	1316	1867	1726	2395	1501	2151	1427	2123
ENSG00000038295	TLL1	protein_coding	4	166794410	167025047	1	tolloid-like 1 [Source:HGNC Symbol;Acc:11843]	424	247	132	35	456	273	95	45	385	201	60	28	548	286	71	42
ENSG00000038358	EDC4	protein_coding	16	67906926	67918406	1	enhancer of mRNA decapping 4 [Source:HGNC Symbol;Acc:17157]	1840.28	2304.49	2164.87	2610.55	1856.49	2219.85	1995.88	2506.17	1886.91	2308	1615.89	2062.44	2177.68	2480.4	2187.87	2196.42
ENSG00000038382	TRIO	protein_coding	5	14143811	14532235	1	trio Rho guanine nucleotide exchange factor [Source:HGNC Symbol;Acc:12303]	9135	7370	9408	5951	4996	4673	4408	3932	5517	5752	4578	4714	6307	5111	3512	3685
ENSG00000038427	VCAN	protein_coding	5	82767284	82878122	1	versican [Source:HGNC Symbol;Acc:2464]	4052	6814	9328	18085	3427	7049	9518	21548	6957	9120	19752	35160	9793	9105	10928	30970
ENSG00000038532	CLEC16A	protein_coding	16	11038345	11276046	1	C-type lectin domain family 16, member A [Source:HGNC Symbol;Acc:29013]	1101	1743	1754	2820	895	1470	1257	2505	1043	1799	1359	2740	1157	1603	959	2118
ENSG00000038945	MSR1	protein_coding	8	15965387	16424999	-1	macrophage scavenger receptor 1 [Source:HGNC Symbol;Acc:7376]	16	6	30	10	99	52	155	75	46	26	78	68	44	16	143	61
ENSG00000039068	CDH1	protein_coding	16	68771128	68869445	1	cadherin 1, type 1, E-cadherin (epithelial) [Source:HGNC Symbol;Acc:1748]	9738	7391	11055	7870	6076	2755	6751	3847	7121	3447	7682	4810	6941	3162	9656	4291
ENSG00000039123	SKIV2L2	protein_coding	5	54603588	54721409	1	superkiller viralicidic activity 2-like 2 (S. cerevisiae) [Source:HGNC Symbol;Acc:18734]	1476	2108	1770	2191	1359	2699	1621	2837	1458	2296	1710	2761	1704	2548	1350	2389
ENSG00000039139	DNAH5	protein_coding	5	13690440	13944652	-1	dynein, axonemal, heavy chain 5 [Source:HGNC Symbol;Acc:2950]	269	282	303	243	159	246	150	370	248	379	229	477	285	321	114	260
ENSG00000039319	ZFYVE16	protein_coding	5	79703832	79775169	1	zinc finger, FYVE domain containing 16 [Source:HGNC Symbol;Acc:20756]	959	1343	987	1310	934	1701	1050	1872	1117	1563	1208	2040	1197	1581	654	1723
ENSG00000039523	FAM65A	protein_coding	16	67552321	67580689	1	family with sequence similarity 65, member A [Source:HGNC Symbol;Acc:25836]	6946	5057	8283	5390	5365	4239	5995	4925	4189	3804	4691	3867	4407	3775	4781	3716
ENSG00000039537	C6	protein_coding	5	41142336	41261540	-1	complement component 6 [Source:HGNC Symbol;Acc:1339]	0	0	0	0	0	0	0	1	2	0	0	1	0	1	3	1
ENSG00000039560	RAI14	protein_coding	5	34656342	34832732	1	retinoic acid induced 14 [Source:HGNC Symbol;Acc:14873]	4845	5019	6093	5575	2567	3467	3418	5033	2383	3154.55	3920	5342	2767	2785	1962	3775
ENSG00000039600	SOX30	protein_coding	5	157052687	157098488	-1	SRY (sex determining region Y)-box 30 [Source:HGNC Symbol;Acc:30635]	3	3	4	6	1	5	3	8	1	3	4	0	3	1	2	0
ENSG00000039650	PNKP	protein_coding	19	50364461	50371166	-1	polynucleotide kinase 3'-phosphatase [Source:HGNC Symbol;Acc:9154]	812	990	888	1165	651	1065	733	1243	661	1012	643	1013	741	1187	629	1121
ENSG00000039987	BEST2	protein_coding	19	12862516	12869272	1	bestrophin 2 [Source:HGNC Symbol;Acc:17107]	0	0	0	0	1	1	1	0	0	0	0	0	0	0	2	1
ENSG00000040199	PHLPP2	protein_coding	16	71671738	71758604	-1	PH domain and leucine rich repeat protein phosphatase 2 [Source:HGNC Symbol;Acc:29149]	611.71	945	801	1098	422	800	496.71	1027	462	809.73	484	1136	418	668	190	732
ENSG00000040275	SPDL1	protein_coding	5	169010638	169031782	1	spindle apparatus coiled-coil protein 1 [Source:HGNC Symbol;Acc:26010]	988	1244	1394	1748	637	1133	855	1929	429	688	606	1396	865	1241	394	1648
ENSG00000040341	STAU2	protein_coding	8	74332604	74659943	-1	staufen, RNA binding protein, homolog 2 (Drosophila) [Source:HGNC Symbol;Acc:11371]	1231.56	1489.23	1460.42	1486.81	1335.93	1665.4	1339.72	2014.63	1208.63	1420.5	1524.65	1810.73	1204.35	1598.34	1021.69	1637
ENSG00000040487	PQLC2	protein_coding	1	19638820	19655794	1	PQ loop repeat containing 2 [Source:HGNC Symbol;Acc:26001]	581	744	507	759	483	674	435	689	537	739	521	694	494	706	377	559
ENSG00000040531	CTNS	protein_coding	17	3539762	3564836	1	cystinosin, lysosomal cystine transporter [Source:HGNC Symbol;Acc:2518]	470	689	430	744	436	730	408	948	478	843	489	858	415	804	329	780
ENSG00000040608	RTN4R	protein_coding	22	20228938	20270769	-1	reticulon 4 receptor [Source:HGNC Symbol;Acc:18601]	417	336	356	217	149	131	131	73	147	160	171	94	107	103	77	38
ENSG00000040633	PHF23	protein_coding	17	7138347	7143041	-1	PHD finger protein 23 [Source:HGNC Symbol;Acc:28428]	1396	1694	1222	1516	1287	1851	1157	1854	1127	1686	1259	1846	1531	2045	973	1785
ENSG00000040731	CDH10	protein_coding	5	24487209	24645087	-1	cadherin 10, type 2 (T2-cadherin) [Source:HGNC Symbol;Acc:1749]	0	0	0	0	0	0	0	1	0	0	0	0	0	0	0	2
ENSG00000040933	INPP4A	protein_coding	2	99061317	99207496	1	inositol polyphosphate-4-phosphatase, type I, 107kDa [Source:HGNC Symbol;Acc:6074]	388	670	833	873	296	548	595	774	295	555	562	787	411	694	571	788
ENSG00000041353	RAB27B	protein_coding	18	52385091	52562747	1	RAB27B, member RAS oncogene family [Source:HGNC Symbol;Acc:9767]	219	278	334	434	369	463	843	657	658	457	1457	739	267	306	718	410
ENSG00000041357	PSMA4	protein_coding	15	78832747	78841604	1	proteasome (prosome, macropain) subunit, alpha type, 4 [Source:HGNC Symbol;Acc:9533]	1866	2432	1875	2471	1480	2894	1713	3030	1264	2226	1445	2613	1820	2963	998	2609
ENSG00000041515	MYO16	protein_coding	13	109248500	109860355	1	myosin XVI [Source:HGNC Symbol;Acc:29822]	89	65	78	24	13	13	12	18	10	4	11	5	25	29	17	16
ENSG00000041802	LSG1	protein_coding	3	194361517	194393206	-1	large subunit GTPase 1 homolog (S. cerevisiae) [Source:HGNC Symbol;Acc:25652]	440	1018	507	1007	477	1224	574	1469	402	1115	542	1286	642	1269	391	1321
ENSG00000041880	PARP3	protein_coding	3	51976361	51982883	1	poly (ADP-ribose) polymerase family, member 3 [Source:HGNC Symbol;Acc:273]	677	616	703	668	883	649	797	780	623	665	590	484	744	602	462	484
ENSG00000041982	TNC	protein_coding	9	117782806	117880536	-1	tenascin C [Source:HGNC Symbol;Acc:5318]	16454	18181	13104	16179	20169	28987	20014	28075	18019	34377	16300	27162	32104	30928	14731	19748
ENSG00000041988	THAP3	protein_coding	1	6684926	6695646	1	THAP domain containing, apoptosis associated protein 3 [Source:HGNC Symbol;Acc:20855]	216	248	239	271	210	246	257.98	319	198	234	252.97	262.97	251	326	270	287
ENSG00000042062	FAM65C	protein_coding	20	49202645	49308065	-1	family with sequence similarity 65, member C [Source:HGNC Symbol;Acc:16168]	60	32	156	46	76	61	232	145	148	120	315	149	27	30	125	56
ENSG00000042088	TDP1	protein_coding	14	90421283	90511106	1	tyrosyl-DNA phosphodiesterase 1 [Source:HGNC Symbol;Acc:18884]	1170	1214	1078	1022	919	905	824	980	786	828	754	734	868	835	561	640
ENSG00000042286	AIFM2	protein_coding	10	71857979	71892690	-1	apoptosis-inducing factor, mitochondrion-associated, 2 [Source:HGNC Symbol;Acc:21411]	495	429	342	317	381	524	350	383	440	574	270	452	495	461	377	357
ENSG00000042304	C2orf83	protein_coding	2	228474806	228498036	-1	chromosome 2 open reading frame 83 [Source:HGNC Symbol;Acc:25344]	0	0	0	0	0	0	0	0	0	0	0	0	0	0	0	0
ENSG00000042317	SPATA7	protein_coding	14	88851268	88936694	1	spermatogenesis associated 7 [Source:HGNC Symbol;Acc:20423]	131	133	199	159	204	188	260	283	204	149	246	212	211	190	331	220
ENSG00000042429	MED17	protein_coding	11	93517393	93547861	1	mediator complex subunit 17 [Source:HGNC Symbol;Acc:2375]	819.6	954	869	816	666	1129	727	1085	693	959	651	1050	983	1181	724	1073
ENSG00000042445	RETSAT	protein_coding	2	85569211	85581743	-1	retinol saturase (all-trans-retinol 13,14-reductase) [Source:HGNC Symbol;Acc:25991]	2232	1941	2336	2161	1692	2133	1809	2232	2261	2576	2560	2733	1893	2124	2270	2070
ENSG00000042493	CAPG	protein_coding	2	85621346	85645555	-1	capping protein (actin filament), gelsolin-like [Source:HGNC Symbol;Acc:1474]	4508	2918	5241	4220	3400	3127	5585	4704	2902	2586	5164	4179	3568	2866	5435	4236
ENSG00000042753	AP2S1	protein_coding	19	47341393	47354249	-1	adaptor-related protein complex 2, sigma 1 subunit [Source:HGNC Symbol;Acc:565]	2269	2586	2788	3084	1745	2340	2147	2795	1698	2583	2353	2827	1618	2156	1961	1972
ENSG00000042781	USH2A	protein_coding	1	215796236	216596738	-1	Usher syndrome 2A (autosomal recessive, mild) [Source:HGNC Symbol;Acc:12601]	0	1	1	1	1	1	0	0	3	2	4	3	0	0	1	2
ENSG00000042813	ZPBP	protein_coding	7	49890017	50160925	-1	zona pellucida binding protein [Source:HGNC Symbol;Acc:15662]	0	0	0	0	0	0	0	0	0	0	0	1	0	0	0	0
ENSG00000042832	TG	protein_coding	8	133879203	134147147	1	thyroglobulin [Source:HGNC Symbol;Acc:11764]	21	21	9	17	67	110	110	46	143	404	239	111	84	236	96	44
ENSG00000042980	ADAM28	protein_coding	8	24151553	24216531	1	ADAM metallopeptidase domain 28 [Source:HGNC Symbol;Acc:206]	56	12	22	6	178	133	194	148	232	121	241	211	262	179	201	173
ENSG00000043039	BARX2	protein_coding	11	129245835	129322171	1	BARX homeobox 2 [Source:HGNC Symbol;Acc:956]	80	55	155	67	86	28	98	28	74	15	61	12	66	10	92	18
ENSG00000043093	DCUN1D1	protein_coding	3	182655862	182703741	-1	DCN1, defective in cullin neddylation 1, domain containing 1 (S. cerevisiae) [Source:HGNC Symbol;Acc:18184]	818.45	955.94	819.56	859.85	589.92	1066.18	715.63	1087.31	609.62	894.44	725.41	1200.4	707.67	1074.55	447.8	1012.84
ENSG00000043143	PHF15	protein_coding	5	133860003	133918918	1	PHD finger protein 15 [Source:HGNC Symbol;Acc:22984]	841	1568	1021	2061	675	1970	955	2554	852	2013	1048	2359	1081	2346	718	2096
ENSG00000043355	ZIC2	protein_coding	13	100634026	100639018	1	Zic family member 2 [Source:HGNC Symbol;Acc:12873]	8	1	5	0	35	3	14	1	25	6	22	9	22	0	9	3
ENSG00000043462	LCP2	protein_coding	5	169673241	169725231	-1	lymphocyte cytosolic protein 2 (SH2 domain containing leukocyte protein of 76kDa) [Source:HGNC Symbol;Acc:6529]	0	0	0	0	1	3	0	0	0	0	1	0	1	0	0	0
ENSG00000043514	TRIT1	protein_coding	1	40306708	40349183	-1	tRNA isopentenyltransferase 1 [Source:HGNC Symbol;Acc:20286]	405	351	428	337	450	383	566	452	295	283	312	302	468	423	483	426
ENSG00000043591	ADRB1	protein_coding	10	115803806	115806667	1	adrenoceptor beta 1 [Source:HGNC Symbol;Acc:285]	115	8	39	4	144	6	46	3	115	9	50	1	114	17	39	5
ENSG00000044012	GUCA2B	protein_coding	1	42619092	42621495	1	guanylate cyclase activator 2B (uroguanylin) [Source:HGNC Symbol;Acc:4683]	0	0	0	0	0	0	0	0	0	0	0	0	0	0	0	0
ENSG00000044090	CUL7	protein_coding	6	43005355	43021683	-1	cullin 7 [Source:HGNC Symbol;Acc:21024]	1857	1587	2123	1925	2597	2115	2428	2355	2778	2082	2605	2076	2778	2099	3012	2256
ENSG00000044115	CTNNA1	protein_coding	5	137946656	138270723	1	catenin (cadherin-associated protein), alpha 1, 102kDa [Source:HGNC Symbol;Acc:2509]	25836	20745.1	28692.2	22604	20859	20814	23652	23779	18714	18866.1	22306	22781	21063.1	19467	19740.5	18829.9
ENSG00000044446	PHKA2	protein_coding	X	18910418	19002716	-1	phosphorylase kinase, alpha 2 (liver) [Source:HGNC Symbol;Acc:8926]	410	579	514	680	453	539	591	653	545	567	501	602	580	619	622	706
ENSG00000044459	CNTLN	protein_coding	9	17134980	17503921	1	centlein, centrosomal protein [Source:HGNC Symbol;Acc:23432]	100	164	166	242	111	195	135	309	83	178	79	206	114	208	76	242
ENSG00000044524	EPHA3	protein_coding	3	89156674	89531284	1	EPH receptor A3 [Source:HGNC Symbol;Acc:3387]	27	2	34	1	77	1	48	4	78	0	21	1	103	0	37	1
ENSG00000044574	HSPA5	protein_coding	9	127997132	128003609	-1	heat shock 70kDa protein 5 (glucose-regulated protein, 78kDa) [Source:HGNC Symbol;Acc:5238]	22036.3	23759.5	16770.5	17549.4	21470.4	30274.5	9880.13	19066.7	21992	30819.4	15108.1	22622.7	29484.7	35249.8	15261.5	21806.5
ENSG00000046604	DSG2	protein_coding	18	29078006	29128971	1	desmoglein 2 [Source:HGNC Symbol;Acc:3049]	10677	9069	13084	8577	9690	6859	10369.4	6671	10903	7295	14212	7697	10794	6785	16331	6703
ENSG00000046647	GEMIN8	protein_coding	X	14026398	14048012	-1	gem (nuclear organelle) associated protein 8 [Source:HGNC Symbol;Acc:26044]	174	205	224.99	248	246	264.16	296	377	278	299	382	332	226	286	322	325
ENSG00000046651	OFD1	protein_coding	X	13752832	13787480	1	oral-facial-digital syndrome 1 [Source:HGNC Symbol;Acc:2567]	669.09	571.71	742.61	561.92	1148.78	732.48	1134.51	887.86	1058.31	649.45	710.5	723.57	1235.42	803.7	1210.1	943.42
ENSG00000046653	GPM6B	protein_coding	X	13789150	13956757	-1	glycoprotein M6B [Source:HGNC Symbol;Acc:4461]	4	1	0	2	3	0	2	2	6	13	7	12	4	7	3	4
ENSG00000046774	MAGEC2	protein_coding	X	141290131	141293076	-1	melanoma antigen family C, 2 [Source:HGNC Symbol;Acc:13574]	0	0	0	0	0	0	0	0	0	0	0	0	0	0	0	0
ENSG00000046889	PREX2	protein_coding	8	68864353	69149265	1	phosphatidylinositol-3,4,5-trisphosphate-dependent Rac exchange factor 2 [Source:HGNC Symbol;Acc:22950]	1146	548	691	322	597	454	347	203	776	395	426	190	2169	990	959	503
ENSG00000047056	WDR37	protein_coding	10	1095478	1178237	1	WD repeat domain 37 [Source:HGNC Symbol;Acc:31406]	923	1075	929	1039	1085	1505	1135	1592	956	1441	972	1490	1147	1470	701	1228
ENSG00000047188	YTHDC2	protein_coding	5	112849380	112930982	1	YTH domain containing 2 [Source:HGNC Symbol;Acc:24721]	618	1087	856	1177	615	1358	765	1656	569	1216	629	1585	674	1285	350	1336
ENSG00000047230	CTPS2	protein_coding	X	16606126	16731059	-1	CTP synthase 2 [Source:HGNC Symbol;Acc:2520]	477	680	712	783	367	554	540	693	414	478	571	695	455	584	573	664
ENSG00000047249	ATP6V1H	protein_coding	8	54628117	54756118	-1	ATPase, H+ transporting, lysosomal 50/57kDa, V1 subunit H [Source:HGNC Symbol;Acc:18303]	1900	1762	1830	1900	1780	2703	2317	2672	1962	2653	2357	2962	1868	2492	2287	2412
ENSG00000047315	POLR2B	protein_coding	4	57843888	57897334	1	polymerase (RNA) II (DNA directed) polypeptide B, 140kDa [Source:HGNC Symbol;Acc:9188]	3011	3768	3257	3520	1838	3605	2162	3254	1975	3106	2119	2932	2590	4011	1870	3088
ENSG00000047346	FAM214A	protein_coding	15	52873514	53002014	-1	family with sequence similarity 214, member A [Source:HGNC Symbol;Acc:25609]	685	608	621	599	689	842	687	930	680	761	509	861	1067	1101	717	1042
ENSG00000047365	ARAP2	protein_coding	4	36067620	36246131	-1	ArfGAP with RhoGAP domain, ankyrin repeat and PH domain 2 [Source:HGNC Symbol;Acc:16924]	415	635.72	510.95	711.84	200	525.79	303	773.9	285.95	609.94	346.69	860.76	325.99	571.69	181	785.93
ENSG00000047410	TPR	protein_coding	1	186282954	186344825	-1	translocated promoter region, nuclear basket protein [Source:HGNC Symbol;Acc:12017]	4312	4533	5335	4831	3954	4593	3868	4899	4444	4629	3967	4853	4688	4629	3826	4841
ENSG00000047457	CP	protein_coding	3	148880197	148939842	-1	ceruloplasmin (ferroxidase) [Source:HGNC Symbol;Acc:2295]	2422.32	836.2	2582.8	899.68	429.54	369.32	422.11	106.74	809.43	396.25	575.01	122.38	7017.31	4458.08	3629.33	1283.38
ENSG00000047578	KIAA0556	protein_coding	16	27561454	27791690	1	KIAA0556 [Source:HGNC Symbol;Acc:29068]	1013	1372	1061	1418	1049	1374	1070	1652	1062	1520	1016	1468	1052	1515	843	1481
ENSG00000047579	DTNBP1	protein_coding	6	15523032	15663289	-1	dystrobrevin binding protein 1 [Source:HGNC Symbol;Acc:17328]	248	306	244	430	227	398	322	506	203	353	314	460	202	360	282	412
ENSG00000047597	XK	protein_coding	X	37545012	37591383	1	X-linked Kx blood group (McLeod syndrome) [Source:HGNC Symbol;Acc:12811]	43	72	47	88	61	27	53	53	65	59	40	78	50	27	20	20
ENSG00000047617	ANO2	protein_coding	12	5641035	6055398	-1	anoctamin 2 [Source:HGNC Symbol;Acc:1183]	0	1	6	10	1	4	5	25	8	4	16	18	8	5	6	8
ENSG00000047621	C12orf4	protein_coding	12	4596894	4647674	-1	chromosome 12 open reading frame 4 [Source:HGNC Symbol;Acc:1184]	337	412	352	539	315	558	394	789	272	459	400	692	374	569	316	656
ENSG00000047634	SCML1	protein_coding	X	17755588	17773105	1	sex comb on midleg-like 1 (Drosophila) [Source:HGNC Symbol;Acc:10580]	174.98	231.88	156	240	110.99	219	111	194	110	189	90	136	151	183	80	271.98
ENSG00000047644	WWC3	protein_coding	X	9983602	10112518	1	WWC family member 3 [Source:HGNC Symbol;Acc:29237]	695	801	552	523	526	642	419	581	625	714	478	658	739	825	264	517
ENSG00000047648	ARHGAP6	protein_coding	X	11136239	11683821	-1	Rho GTPase activating protein 6 [Source:HGNC Symbol;Acc:676]	122	213	314	518	164	276	354	709	160	282	303	670	171	210	228	427
ENSG00000047662	FAM184B	protein_coding	4	17630929	17783135	-1	family with sequence similarity 184, member B [Source:HGNC Symbol;Acc:29235]	1	1	9	5.44	0	0	1	1	4	3	2	1.09	4	1	3.26	2
ENSG00000047849	MAP4	protein_coding	3	47892182	48130769	-1	microtubule-associated protein 4 [Source:HGNC Symbol;Acc:6862]	12981	15045	16362	15876	11385	11269	11722	14240	9815	11465	10894	13151	9056	9613	8759	10406
ENSG00000047932	GOPC	protein_coding	6	117639374	117923691	-1	golgi-associated PDZ and coiled-coil motif containing [Source:HGNC Symbol;Acc:17643]	771	1032	893	983.01	666	1151	957	1360	803	997	1027	1308	939	1203	927	1387
ENSG00000047936	ROS1	protein_coding	6	117609463	117747018	-1	c-ros oncogene 1 , receptor tyrosine kinase [Source:HGNC Symbol;Acc:10261]	0	4	11	33.99	0	2	1	14	1	1	0	9	2	3	4	18
ENSG00000048028	USP28	protein_coding	11	113668596	113746292	-1	ubiquitin specific peptidase 28 [Source:HGNC Symbol;Acc:12625]	758	844	965	932	823	756	819	856	840	696	922	790	917	766	806	770
ENSG00000048052	HDAC9	protein_coding	7	18126572	19036993	1	histone deacetylase 9 [Source:HGNC Symbol;Acc:14065]	3270	2683	1601	847	1827	1590	1229	660	1502	1363	835	374	3083	2899	1824	776
ENSG00000048140	TSPAN17	protein_coding	5	176074388	176086058	1	tetraspanin 17 [Source:HGNC Symbol;Acc:13594]	2334	2536	2711	2891	1565	2418	2153	2744	1671	2477	2420	3078	1606	2495	1359	2584
ENSG00000048162	NOP16	protein_coding	5	175810949	175815976	-1	NOP16 nucleolar protein homolog (yeast) [Source:HGNC Symbol;Acc:26934]	277	543	299	624	188	632	279	789	241	646	372	795	281	662	182	558
ENSG00000048342	CC2D2A	protein_coding	4	15471489	15603180	1	coiled-coil and C2 domain containing 2A [Source:HGNC Symbol;Acc:29253]	131	321	265	506	130	406	311.02	844	131	371	373	694	209	454	297	703
ENSG00000048392	RRM2B	protein_coding	8	103216730	103251346	-1	ribonucleotide reductase M2 B (TP53 inducible) [Source:HGNC Symbol;Acc:17296]	2345	2724	2620	2584	1542	2532	1834	2539	1792	2247	1938	2764	2329	3076	2220	2933
ENSG00000048405	ZNF800	protein_coding	7	126986844	127071978	-1	zinc finger protein 800 [Source:HGNC Symbol;Acc:27267]	507	702	570	770	463	783	511	893	449	699	481	924	549	730	325	719
ENSG00000048462	TNFRSF17	protein_coding	16	12058964	12061925	1	tumor necrosis factor receptor superfamily, member 17 [Source:HGNC Symbol;Acc:11913]	0	0	0	0	0	0	0	0	0	2	0	0	0	2	0	0
ENSG00000048471	SNX29	protein_coding	16	12070594	12668146	1	sorting nexin 29 [Source:HGNC Symbol;Acc:30542]	821.6	1156.95	1136.09	1690	1297.04	2315.81	2720.15	3993.85	1645.34	2420.16	2857.65	3596.59	1805.14	2182.97	2643.87	2882.33
ENSG00000048540	LMO3	protein_coding	12	16701307	16763528	-1	LIM domain only 3 (rhombotin-like 2) [Source:HGNC Symbol;Acc:6643]	0	0	0	0	0	0	0	0	0	0	0	0	0	0	0	1
ENSG00000048544	MRPS10	protein_coding	6	42174539	42185603	-1	mitochondrial ribosomal protein S10 [Source:HGNC Symbol;Acc:14502]	740.6	1262.65	839.13	1441.43	783.67	1914.71	951.05	2561.9	725.68	1775.69	912.83	2666.44	803.45	1757.02	510.87	1844.35
ENSG00000048545	GUCA1A	protein_coding	6	42123144	42147794	1	guanylate cyclase activator 1A (retina) [Source:HGNC Symbol;Acc:4678]	1	0	7	0	1	0	0	0	0	0	1	0	1	1	3	0
ENSG00000048649	RSF1	protein_coding	11	77371041	77532063	-1	remodeling and spacing factor 1 [Source:HGNC Symbol;Acc:18118]	2881.05	2228	3095	2039	2292	2294.34	2231.71	2402	2726.7	2291	2665	2724	2743	2183.83	2411.99	2367.23
ENSG00000048707	VPS13D	protein_coding	1	12290124	12572099	1	vacuolar protein sorting 13 homolog D (S. cerevisiae) [Source:HGNC Symbol;Acc:23595]	2114	2464	2035	2582	1334	1812	1258	1802	2664	3865	2308	4113	1947	1723	825	2024
ENSG00000048740	CELF2	protein_coding	10	11047259	11378666	1	CUGBP, Elav-like family member 2 [Source:HGNC Symbol;Acc:2550]	1443	884	1116	630	2012	934	1505	778	880	457	459	277	2771	1479	1595	1110
ENSG00000048828	FAM120A	protein_coding	9	96214173	96328397	1	family with sequence similarity 120A [Source:HGNC Symbol;Acc:13247]	5977	7938	7355	9448	6984	8037	7034	10376	7305	8256	7126.67	9945	6967	7810	5736	7930.98
ENSG00000048991	R3HDM1	protein_coding	2	136289025	136482840	1	R3H domain containing 1 [Source:HGNC Symbol;Acc:9757]	353	1219	605	1582	339	1056	414	1592	330	955	380	1200	345	1090	201	1047
ENSG00000049089	COL9A2	protein_coding	1	40766159	40783488	-1	collagen, type IX, alpha 2 [Source:HGNC Symbol;Acc:2218]	138	114	77	68	21	48	6	5	25	46	5	13	69	117	6	13
ENSG00000049130	KITLG	protein_coding	12	88885885	88974628	-1	KIT ligand [Source:HGNC Symbol;Acc:6343]	1313	4256	4105	16380	1051	3460	3431	10678	1126	2828	2134	7348	1513	3193	1504	8049
ENSG00000049167	ERCC8	protein_coding	5	60169658	60240900	-1	excision repair cross-complementing rodent repair deficiency, complementation group 8 [Source:HGNC Symbol;Acc:3439]	91	159.34	88.18	149.32	106.47	197.32	113	199.89	109	145	94	233.92	88.25	173.36	37.55	164
ENSG00000049192	ADAMTS6	protein_coding	5	64444563	64777747	-1	ADAM metallopeptidase with thrombospondin type 1 motif, 6 [Source:HGNC Symbol;Acc:222]	42	41	98	68	5	1	8	22	1	3	1	3	4	8	4	27
ENSG00000049239	H6PD	protein_coding	1	9294863	9331396	1	hexose-6-phosphate dehydrogenase (glucose 1-dehydrogenase) [Source:HGNC Symbol;Acc:4795]	3122	2957	3528	3411	3072	2579	3010	2342	4376	4082	3331	2798	4543	3799	3499	2357
ENSG00000049245	VAMP3	protein_coding	1	7831329	7841492	1	vesicle-associated membrane protein 3 [Source:HGNC Symbol;Acc:12644]	3712	3812	3868	3841	2864	3188	3217	3799	2956	3200	3651	3746	3000	3123	3128	2749
ENSG00000049246	PER3	protein_coding	1	7844380	7905237	1	period homolog 3 (Drosophila) [Source:HGNC Symbol;Acc:8847]	148	325	235	443	145	377	215	597	103	368	225	410	118	252	218	326
ENSG00000049247	UTS2	protein_coding	1	7903143	7913572	-1	urotensin 2 [Source:HGNC Symbol;Acc:12636]	0	0	0	0	0	0	0	0	0	1	0	0	0	1	1	0
ENSG00000049249	TNFRSF9	protein_coding	1	7979907	8000926	-1	tumor necrosis factor receptor superfamily, member 9 [Source:HGNC Symbol;Acc:11924]	63	46	20	4	17	24	3	2	17	27	2	1	63	77	13	6
ENSG00000049283	EPN3	protein_coding	17	48609904	48621111	1	epsin 3 [Source:HGNC Symbol;Acc:18235]	15	26	37	122	3	10	19	53	3	10	9	29	11	20	67	103
ENSG00000049319	SRD5A2	lincRNA	2	31747550	31806136	-1	steroid-5-alpha-reductase, alpha polypeptide 2 (3-oxo-5 alpha-steroid delta 4-dehydrogenase alpha 2) [Source:HGNC Symbol;Acc:11285]	33	31	1	1	139	205	10	10	372	588	12	4	471	429	7	4
ENSG00000049323	LTBP1	protein_coding	2	33172039	33624576	1	latent transforming growth factor beta binding protein 1 [Source:HGNC Symbol;Acc:6714]	96	85	90	91	56	36	34	36	109	50	57	47	72	41	23	23
ENSG00000049449	RCN1	protein_coding	11	31833939	32127301	1	reticulocalbin 1, EF-hand calcium binding domain [Source:HGNC Symbol;Acc:9934]	7819.45	8680.76	7023.4	6592.54	5437.52	8409.88	4486.7	5998.6	6929.86	8623.51	6544.95	6495.88	7149.47	8925.44	4763.74	4844.09
ENSG00000049540	ELN	protein_coding	7	73442119	73484237	1	elastin [Source:HGNC Symbol;Acc:3327]	3	8	11	12	7	12	6	12	4	11	3	13	4	10	5	6
ENSG00000049541	RFC2	protein_coding	7	73645829	73668774	-1	replication factor C (activator 1) 2, 40kDa [Source:HGNC Symbol;Acc:9970]	694	805	774	1067	806	564	821	828	609	606	693	709	641	551	982	531
ENSG00000049618	ARID1B	protein_coding	6	157099063	157530401	1	AT rich interactive domain 1B (SWI1-like) [Source:HGNC Symbol;Acc:18040]	2248	2596	2223	2676	1625	2063	1356	2314	1702	2432	1673	2598	2031	2179	1345	2166
ENSG00000049656	CLPTM1L	protein_coding	5	1317859	1345214	-1	CLPTM1-like [Source:HGNC Symbol;Acc:24308]	2592	3419	2824	3818	2124	3335	2207	3157	2583	3565	2697	3508	2817	3718	1782	2974
ENSG00000049759	NEDD4L	protein_coding	18	55711599	56068772	1	neural precursor cell expressed, developmentally down-regulated 4-like, E3 ubiquitin protein ligase [Source:HGNC Symbol;Acc:7728]	6274	4697	6761	3906	3612	3398	3576	3780	2785	3032	2955	3121	3701	3242	3320	2809
ENSG00000049768	FOXP3	protein_coding	X	49106897	49121288	-1	forkhead box P3 [Source:HGNC Symbol;Acc:6106]	0	2	3	2	2	6	5	7	1	4	2	4	8	2	0	2
ENSG00000049769	PPP1R3F	protein_coding	X	49126306	49157929	1	protein phosphatase 1, regulatory subunit 3F [Source:HGNC Symbol;Acc:14944]	36	58	41	48	53	101	83	91	106	100	115	120	60	86	68	90
ENSG00000049860	HEXB	protein_coding	5	73935848	74018472	1	hexosaminidase B (beta polypeptide) [Source:HGNC Symbol;Acc:4879]	2525	2947	3399	3304	2519	3021	2889	3742	2363	2649	3247	3668	2439	2936	2649	2843
ENSG00000049883	PTCD2	protein_coding	5	71616194	71656052	1	pentatricopeptide repeat domain 2 [Source:HGNC Symbol;Acc:25734]	75	126	100	166	103	166	165	321	96	178	147	275	97	194	122	211
ENSG00000050030	KIAA2022	protein_coding	X	73952684	74145320	-1	KIAA2022 [Source:HGNC Symbol;Acc:29433]	105	46	52	22	231	168	206	133	408	393	304	295	108	45	68	22
ENSG00000050130	JKAMP	protein_coding	14	59951161	59971429	1	JNK1/MAPK8-associated membrane protein [Source:HGNC Symbol;Acc:20184]	932	1186	1105	1216	1098	1436	1104	1605	935	1333	1139	1499	1042	1549	958	1350
ENSG00000050165	DKK3	protein_coding	11	11984653	12031316	-1	dickkopf 3 homolog (Xenopus laevis) [Source:HGNC Symbol;Acc:2893]	8006	5313	8098	5461	4404	3797	6267	4610	2383	2366	4909	3376	3422	3180	5241	2890
ENSG00000050327	ARHGEF5	protein_coding	7	144052381	144077725	1	Rho guanine nucleotide exchange factor (GEF) 5 [Source:HGNC Symbol;Acc:13209]	3916.91	2575.97	3698.67	2428.04	1287.09	994.74	1024.17	1257.37	2782.99	2658.59	2733.98	2677.88	1655.21	1554.7	1555.93	1499.39
ENSG00000050344	NFE2L3	protein_coding	7	26191860	26226745	1	nuclear factor (erythroid-derived 2)-like 3 [Source:HGNC Symbol;Acc:7783]	1104.97	1434.95	1965.93	1494.92	803.95	986.99	1146.96	992	682.91	765	876.97	571	984.95	1064.99	1030.95	778.97
ENSG00000050393	CCDC90A	protein_coding	6	13791020	13814800	-1	coiled-coil domain containing 90A [Source:HGNC Symbol;Acc:21097]	355	461	304	379	272	531	236	434	263	508	283	394	355	617	165	337
ENSG00000050405	LIMA1	protein_coding	12	50569571	50677353	-1	LIM domain and actin binding 1 [Source:HGNC Symbol;Acc:24636]	2653	3467	3380	4325	2362	3176	2685	3713	2054	2584	2238	3240	2032	2650	2334	2708
ENSG00000050426	LETMD1	protein_coding	12	51441745	51454207	1	LETM1 domain containing 1 [Source:HGNC Symbol;Acc:24241]	641	573	731	692	797	979	949	983	826	905	892	794	872	1134	1353.01	1092
ENSG00000050438	SLC4A8	protein_coding	12	51785101	51902980	1	solute carrier family 4, sodium bicarbonate cotransporter, member 8 [Source:HGNC Symbol;Acc:11034]	26	29	28	43	21	32	42	73	12	18	26	59	20	30	29	78
ENSG00000050555	LAMC3	protein_coding	9	133884469	133969860	1	laminin, gamma 3 [Source:HGNC Symbol;Acc:6494]	4	3	4	7	2	1	3	2	5	3	1	2	1	1	1	3
ENSG00000050628	PTGER3	protein_coding	1	71318036	71513491	-1	prostaglandin E receptor 3 (subtype EP3) [Source:HGNC Symbol;Acc:9595]	238	150	216	195	108	46	93	62	313	212	380	347	233	97	209	181
ENSG00000050730	TNIP3	protein_coding	4	122052563	122148621	-1	TNFAIP3 interacting protein 3 [Source:HGNC Symbol;Acc:19315]	23	80	2	0	27	249	1	0	51	391	1	1	109	534	1	0
ENSG00000050748	MAPK9	protein_coding	5	179660143	179719099	-1	mitogen-activated protein kinase 9 [Source:HGNC Symbol;Acc:6886]	942	1337	1151	1517	691	1237	792	1409	714	1150	842	1448	723	1213	549	1106
ENSG00000050767	COL23A1	protein_coding	5	177664619	178017556	-1	collagen, type XXIII, alpha 1 [Source:HGNC Symbol;Acc:22990]	0	0	0	1	1	0	1	0	4	1	4	3	24	0	18	1
ENSG00000050820	BCAR1	protein_coding	16	75262928	75301951	-1	breast cancer anti-estrogen resistance 1 [Source:HGNC Symbol;Acc:971]	2990	4314	3306.95	4495	3291	4613.96	3827	6506	3156.96	5266	4127	5948.96	3377	4572.95	3025.97	4986.95
ENSG00000051009	FAM160A2	protein_coding	11	6232565	6255941	-1	family with sequence similarity 160, member A2 [Source:HGNC Symbol;Acc:25378]	725	792	779	769	1192	901	1120	932	1143	970	855	727	1228	1039	1263	1011
ENSG00000051108	HERPUD1	protein_coding	16	56965960	56977798	1	homocysteine-inducible, endoplasmic reticulum stress-inducible, ubiquitin-like domain member 1 [Source:HGNC Symbol;Acc:13744]	4503	2662	4643	1989	3498	3637	3738	3261	3174	4252	4029	4185	3804	3791	4548	3092
ENSG00000051128	HOMER3	protein_coding	19	19040010	19052070	-1	homer homolog 3 (Drosophila) [Source:HGNC Symbol;Acc:17514]	1630	1786	1880	1975	1194	1633.22	1472	2025	1046	1530.48	1538	1854.12	1362	1682.64	1141.51	1631
ENSG00000051180	RAD51	protein_coding	15	40986972	41024354	1	RAD51 homolog (S. cerevisiae) [Source:HGNC Symbol;Acc:9817]	149	317	253	388	50	137	70	202	50	138	56	202	54	137	33	117
ENSG00000051341	POLQ	protein_coding	3	121150278	121264853	-1	polymerase (DNA directed), theta [Source:HGNC Symbol;Acc:9186]	151	405	281	465	40	231	74	295	26	162	35	244	35	160	21	189
ENSG00000051382	PIK3CB	protein_coding	3	138372860	138553780	-1	phosphatidylinositol-4,5-bisphosphate 3-kinase, catalytic subunit beta [Source:HGNC Symbol;Acc:8976]	945	1257	1232	1426	858	1355	1052	1713	1246	1310	1284	1871	989	1230	896	1379
ENSG00000051523	CYBA	protein_coding	16	88709691	88717560	-1	cytochrome b-245, alpha polypeptide [Source:HGNC Symbol;Acc:2577]	14145	11024	9529	7726	13419	11016	8047.68	7289	14984	13827.9	9730	7560	14701	13927	9051	6511
ENSG00000051596	THOC3	protein_coding	5	175344876	175461683	-1	THO complex 3 [Source:HGNC Symbol;Acc:19072]	824.51	846.15	974.17	861.34	442.45	522.56	642.62	585.46	557.36	493	569.24	506.85	805.7	775.32	1180.5	620.54
ENSG00000051620	HEBP2	protein_coding	6	138724668	138734310	1	heme binding protein 2 [Source:HGNC Symbol;Acc:15716]	2264	1680	1976	1418	1648	1228	1502	1198	1487	1225	1610	1138	1482	1106	1628	995
ENSG00000051825	MPHOSPH9	protein_coding	12	123636867	123728561	-1	M-phase phosphoprotein 9 [Source:HGNC Symbol;Acc:7215]	259	602	332	771	280	656	342	1018	326	643	275	820	328	672	241	672
ENSG00000052126	PLEKHA5	protein_coding	12	19282648	19529334	1	pleckstrin homology domain containing, family A member 5 [Source:HGNC Symbol;Acc:30036]	1816	1773	1689	1742	2608	2611	1744.19	2832	2573	2591	1604	2168	2796	2986	1658	2916
ENSG00000052344	PRSS8	protein_coding	16	31142756	31147083	-1	protease, serine, 8 [Source:HGNC Symbol;Acc:9491]	12901	5753	12142	4250	7309	1901	6708	1724	8728	2341	7450	1844	5813	1693	11116	1458
ENSG00000052723	SIKE1	protein_coding	1	115312100	115323306	-1	suppressor of IKBKE 1 [Source:HGNC Symbol;Acc:26119]	599	735	671	814	654	997	873	1117	683	895	859	1074	781	854	676	907
ENSG00000052749	RRP12	protein_coding	10	99116115	99161127	-1	ribosomal RNA processing 12 homolog (S. cerevisiae) [Source:HGNC Symbol;Acc:29100]	644	1325	792	1490	400	1346	525	1741	473	1527	647	1910	623	1511	465	1563
ENSG00000052795	FNIP2	protein_coding	4	159690290	159829201	1	folliculin interacting protein 2 [Source:HGNC Symbol;Acc:29280]	3079	2521	4349	3533	3526	3012	4958	3097	4384	3056	5201	2911	2867	2500	6751	2517
ENSG00000052802	MSMO1	protein_coding	4	166248775	166264312	1	methylsterol monooxygenase 1 [Source:HGNC Symbol;Acc:10545]	16918	9308	12289	6392	7554	7972	7238	7060	6112	5727	6977	5949	5722	6794	2109	4187
ENSG00000052841	TTC17	protein_coding	11	43380482	43516483	1	tetratricopeptide repeat domain 17 [Source:HGNC Symbol;Acc:25596]	1511	1944	1788	1918	1607	2122	1528	2321	1759	2305	1771	2319	2181	2585	1587	2424
ENSG00000052850	ALX4	protein_coding	11	44281994	44331716	-1	ALX homeobox 4 [Source:HGNC Symbol;Acc:450]	0	1	0	0	0	0	0	0	0	0	0	0	0	0	1	0
ENSG00000053108	FSTL4	protein_coding	5	132532147	132948255	-1	follistatin-like 4 [Source:HGNC Symbol;Acc:21389]	0	1	0	3	3	2	1	1	1	0	1	2	2	0	3	1
ENSG00000053254	FOXN3	protein_coding	14	89591215	90085493	-1	forkhead box N3 [Source:HGNC Symbol;Acc:1928]	1036.47	532	997	404	1163.87	385.85	1160	410	1300.03	444	1105.15	432.47	1026	321	1333	385
ENSG00000053328	METTL24	protein_coding	6	110567131	110679475	-1	methyltransferase like 24 [Source:HGNC Symbol;Acc:21566]	0	0	0	0	0	0	0	0	0	0	0	0	0	0	0	0
ENSG00000053371	AKR7A2	protein_coding	1	19630459	19638640	-1	aldo-keto reductase family 7, member A2 (aflatoxin aldehyde reductase) [Source:HGNC Symbol;Acc:389]	1094.43	1049.31	1374.3	1357.6	1330.3	979.72	1858.09	1426.4	1597.72	1090.23	2296.6	1407.28	1124.15	872.79	1941.35	964.65
ENSG00000053372	MRTO4	protein_coding	1	19578033	19586622	1	mRNA turnover 4 homolog (S. cerevisiae) [Source:HGNC Symbol;Acc:18477]	672	1098	814	1329	482	1009	694	1408	487	988	778	1281	712	1145	558	1044
ENSG00000053438	NNAT	protein_coding	20	36149617	36152092	1	neuronatin [Source:HGNC Symbol;Acc:7860]	38	38	107	81	4	2	11	7	1	3	2	3	2	5	16	8
ENSG00000053501	USE1	protein_coding	19	17326155	17330638	1	unconventional SNARE in the ER 1 homolog (S. cerevisiae) [Source:HGNC Symbol;Acc:30882]	175	180	183	205	165	204	216	252	182	209	232	257	237	216	291	228
ENSG00000053524	MCF2L2	protein_coding	3	182895831	183146566	-1	MCF.2 cell line derived transforming sequence-like 2 [Source:HGNC Symbol;Acc:30319]	21	9	4	13	11	5	8	3	4	11	10	5	5	9	14.99	7
ENSG00000053702	NRIP2	protein_coding	12	2934514	2944710	-1	nuclear receptor interacting protein 2 [Source:HGNC Symbol;Acc:23078]	1	0	0	0	0	0	1	0	1	2	1	1	3	0	1	3
ENSG00000053747	LAMA3	protein_coding	18	21269407	21535030	1	laminin, alpha 3 [Source:HGNC Symbol;Acc:6483]	36443	21319	27236	11204	35671	18934	35034	10148	36728	17487	45217	12126	32236	13464	28289	6915
ENSG00000053770	AP5M1	protein_coding	14	57735627	57756797	1	adaptor-related protein complex 5, mu 1 subunit [Source:HGNC Symbol;Acc:20192]	672	1143	757	1283	685	1496	743	1860	723	1469	859	1821	747	1503	349	1360
ENSG00000053900	ANAPC4	protein_coding	4	25378835	25420120	1	anaphase promoting complex subunit 4 [Source:HGNC Symbol;Acc:19990]	220	340	228	352	312	543	410	557	325	449	321	540	335	570	247	516
ENSG00000053918	KCNQ1	protein_coding	11	2465914	2870221	1	potassium voltage-gated channel, KQT-like subfamily, member 1 [Source:HGNC Symbol;Acc:6294]	684	847	686	734	718	791	592	599	1213	1756	891	958	857	1000	692	510
ENSG00000054116	TRAPPC3	protein_coding	1	36602173	36615098	-1	trafficking protein particle complex 3 [Source:HGNC Symbol;Acc:19942]	1414	1786	1396	1707	1213	2073	1315	1976	1126	1960	1415	1949	1219	2022	1078	1644
ENSG00000054118	THRAP3	protein_coding	1	36690017	36770958	1	thyroid hormone receptor associated protein 3 [Source:HGNC Symbol;Acc:22964]	3558.99	4277.29	3958.99	4748.98	3370	4607.98	3622.98	5606.98	2830.98	3974.98	3010.99	4689.97	3888.99	4606.97	2769.99	5056.98
ENSG00000054148	PHPT1	protein_coding	9	139743176	139745488	1	phosphohistidine phosphatase 1 [Source:HGNC Symbol;Acc:30033]	1682.58	1377.73	1696.24	1487.58	2081.05	1384.17	2191.94	1340.45	2218.57	1643.52	2104.07	1612.68	2457.77	1753.41	2737.59	1430.17
ENSG00000054179	ENTPD2	protein_coding	9	139942550	139948497	-1	ectonucleoside triphosphate diphosphohydrolase 2 [Source:HGNC Symbol;Acc:3364]	145	71	192	109	271	53	415	152	377	69	466	185	193	38	407	122
ENSG00000054219	LY75	protein_coding	2	160628362	160761260	-1	lymphocyte antigen 75 [Source:HGNC Symbol;Acc:6729]	168.85	172.14	147.23	93.27	390	490.71	397.45	373.62	557.53	486.88	348.33	392.57	19.47	30.34	7.73	14
ENSG00000054267	ARID4B	protein_coding	1	235294949	235491534	-1	AT rich interactive domain 4B (RBP1-like) [Source:HGNC Symbol;Acc:15550]	1506.57	1505.31	1586.66	1257.47	1602.44	1968.31	1613	1759.55	1602.82	1561.01	1363.02	1584.94	2130.81	1996	1528	2004.44
ENSG00000054277	OPN3	protein_coding	1	241753404	241840678	-1	opsin 3 [Source:HGNC Symbol;Acc:14007]	841	617	1628	1029	1004	569	2482	1073	1428	478	4058	992	957	521	3129	893
ENSG00000054282	SDCCAG8	protein_coding	1	243419320	243663394	1	serologically defined colon cancer antigen 8 [Source:HGNC Symbol;Acc:10671]	322	349	337	445	359	479	455	680	450	527	518	749	383	471	423	585
ENSG00000054356	PTPRN	protein_coding	2	220154345	220174370	-1	protein tyrosine phosphatase, receptor type, N [Source:HGNC Symbol;Acc:9676]	9	3	8	2	33	3	21	2	32	0	25	2	32	3	46	0
ENSG00000054392	HHAT	protein_coding	1	210501596	210849638	1	hedgehog acyltransferase [Source:HGNC Symbol;Acc:18270]	153	193	245	315	197	281	421	436	302	265	485	470	280	318	404	473
ENSG00000054523	KIF1B	protein_coding	1	10270863	10441661	1	kinesin family member 1B [Source:HGNC Symbol;Acc:16636]	3470	3037	3093	2763.14	2111	2422	1909.55	2382.48	2624	3046	2345.43	2925	2440	2143	1734.37	2259
ENSG00000054598	FOXC1	protein_coding	6	1610681	1614127	1	forkhead box C1 [Source:HGNC Symbol;Acc:3800]	367	652	607	873	1505.96	1346	1789	3306	1197.86	1335.96	1817	2745	1208	1184.52	1041.98	2114
ENSG00000054611	TBC1D22A	protein_coding	22	47158518	47571336	1	TBC1 domain family, member 22A [Source:HGNC Symbol;Acc:1309]	1564	1055	1710	1222	1462	889	1472	1185	1268	893	1444	1072	1352	933	1816	853
ENSG00000054654	SYNE2	protein_coding	14	64319683	64693165	1	spectrin repeat containing, nuclear envelope 2 [Source:HGNC Symbol;Acc:17084]	7626	6550	10147	10132	5358	5772	4754	5597	10162	8605	10717	14420	6593	4056	4680	6925
ENSG00000054690	PLEKHH1	protein_coding	14	68000018	68056329	1	pleckstrin homology domain containing, family H (with MyTH4 domain) member 1 [Source:HGNC Symbol;Acc:17733]	239.01	174.04	314.14	222.05	1057.49	322.04	1068.16	547.29	964.64	415.03	788.07	479.04	1120.33	412	1241.18	671.19
ENSG00000054793	ATP9A	protein_coding	20	50213053	50385173	-1	ATPase, class II, type 9A [Source:HGNC Symbol;Acc:13540]	3433	2032	3140	2007	2470	1761	2628	2092	3484	2331	3658	3082	2939	2084	2941	2628
ENSG00000054796	SPO11	protein_coding	20	55904815	55919050	1	SPO11 meiotic protein covalently bound to DSB homolog (S. cerevisiae) [Source:HGNC Symbol;Acc:11250]	0	0	0	0	0	0	0	0	0	0	0	0	0	0	0	0
ENSG00000054803	CBLN4	protein_coding	20	54572496	54580528	-1	cerebellin 4 precursor [Source:HGNC Symbol;Acc:16231]	0	0	0	0	1	0	1	1	1	0	3	0	6	1	10	7
ENSG00000054938	CHRDL2	protein_coding	11	74407474	74442430	-1	chordin-like 2 [Source:HGNC Symbol;Acc:24168]	2	2	0	0	2	1	0	0	0	2	0	0	0	0	0	1
ENSG00000054965	FAM168A	protein_coding	11	73111532	73309234	-1	family with sequence similarity 168, member A [Source:HGNC Symbol;Acc:28999]	1404	1213	1773	1527	2092	1575	2472	1801	2409	1681	2516	1930	2126	1672	3402	1539
ENSG00000054967	RELT	protein_coding	11	73087309	73108519	1	RELT tumor necrosis factor receptor [Source:HGNC Symbol;Acc:13764]	1357	996	920	515	1282	657	915	286	1310	682	759	269	1537	869	1272	329
ENSG00000054983	GALC	protein_coding	14	88304164	88460009	-1	galactosylceramidase [Source:HGNC Symbol;Acc:4115]	407	379	414	425	519	483	645	513	804	580	798	694	622	518	771	537
ENSG00000055044	NOP58	protein_coding	2	203130439	203168389	1	NOP58 ribonucleoprotein homolog (yeast) [Source:HGNC Symbol;Acc:29926]	777	1281.63	930	1432	763	1626	1014	1879	649	1286	832	1793	1077	1699	754	1746
ENSG00000055070	SZRD1	protein_coding	1	16679070	16724640	1	SUZ RNA binding domain containing 1 [Source:HGNC Symbol;Acc:30232]	5932	6500	6220	6498	4169	5083	4412	5898	3955	5038	4583	5595	4865	5721	4247	5002
ENSG00000055118	KCNH2	protein_coding	7	150642049	150675403	-1	potassium voltage-gated channel, subfamily H (eag-related), member 2 [Source:HGNC Symbol;Acc:6251]	7	12	17	14	5	0	14	11	14	6	26	7	3	5	18	8
ENSG00000055130	CUL1	protein_coding	7	148395006	148498201	1	cullin 1 [Source:HGNC Symbol;Acc:2551]	1405	1728	1493	1856	1327	1806	1274	2016	1343	1694	1296	1840	1545	1813	940	1598
ENSG00000055147	FAM114A2	protein_coding	5	153369688	153418496	-1	family with sequence similarity 114, member A2 [Source:HGNC Symbol;Acc:1333]	265	361	283	402	380	610	419	670	375	490	484	686	450	670	283	604
ENSG00000055163	CYFIP2	protein_coding	5	156693089	156822606	1	cytoplasmic FMR1 interacting protein 2 [Source:HGNC Symbol;Acc:13760]	1807	2059.72	2954	3235	1376.93	1226	2080.81	2662	1445.84	1073	2557	2268.82	1839	1568.91	2914	2757
ENSG00000055208	TAB2	protein_coding	6	149539777	149732749	1	TGF-beta activated kinase 1/MAP3K7 binding protein 2 [Source:HGNC Symbol;Acc:17075]	4257	3680	5088	3714	3307	2828	3070	3526	3124	2607	3500	2905	3400	2899	3524	2740
ENSG00000055211	GINM1	protein_coding	6	149887430	149912884	1	glycoprotein integral membrane 1 [Source:HGNC Symbol;Acc:21074]	2192	2018	2264	2065	2529	2502	2262	2470	2644	2416	2601	2659	2603	2625	2510	2128
ENSG00000055332	EIF2AK2	protein_coding	2	37326353	37384208	-1	eukaryotic translation initiation factor 2-alpha kinase 2 [Source:HGNC Symbol;Acc:9437]	2433	3030	1692	2627	1399	2494	1441	3023	874	1802	1140	2501	2044	2525	885	2390
ENSG00000055483	USP36	protein_coding	17	76783463	76837523	-1	ubiquitin specific peptidase 36 [Source:HGNC Symbol;Acc:20062]	1603	2121	1761	1908	1763	2315	1848	2599	1303	2014	1377	2058	1748	2081	1837	2063
ENSG00000055609	MLL3	protein_coding	7	151832010	152133090	-1	myeloid/lymphoid or mixed-lineage leukemia 3 [Source:HGNC Symbol;Acc:13726]	4233.57	2524.92	3682.19	2413.8	2757.83	1362	2125.53	1583.98	4907.94	2906.41	3485.54	3041.04	3933.68	1345.8	2812.86	1592.61
ENSG00000055732	MCOLN3	protein_coding	1	85483765	85514182	-1	mucolipin 3 [Source:HGNC Symbol;Acc:13358]	21	36	36	46	12	40	23	45	28	90	39	114	14	31	9	63
ENSG00000055813	CCDC85A	protein_coding	2	56411258	56613308	1	coiled-coil domain containing 85A [Source:HGNC Symbol;Acc:29400]	1	0	1	1	0	0	0	0	1	0	2	3	5	2	6	5
ENSG00000055917	PUM2	protein_coding	2	20448452	20551995	-1	pumilio homolog 2 (Drosophila) [Source:HGNC Symbol;Acc:14958]	2943	3203	3397	3339	2407	3412	2777	3824	2628	3245	3082.01	4034	3106	3326	2812	3319
ENSG00000055950	MRPL43	protein_coding	10	102729215	102747272	-1	mitochondrial ribosomal protein L43 [Source:HGNC Symbol;Acc:14517]	968	1095	1025	1193	889	987	1039	1431	846	1061	1261	1319	897	1059	1130	1082
ENSG00000055955	ITIH4	protein_coding	3	52846991	52865495	-1	inter-alpha-trypsin inhibitor heavy chain family, member 4 [Source:HGNC Symbol;Acc:6169]	6.79	9.37	0.82	14.02	33.26	43.9	24.52	24.49	22.67	25.04	19.24	30.53	7.22	18.84	11.13	24.18
ENSG00000055957	ITIH1	protein_coding	3	52811603	52826078	1	inter-alpha-trypsin inhibitor heavy chain 1 [Source:HGNC Symbol;Acc:6166]	0	0	0	0	0	0	0	2	0	0	0	0	0	0	2	0
ENSG00000056050	C4orf27	protein_coding	4	170650616	170679104	-1	chromosome 4 open reading frame 27 [Source:HGNC Symbol;Acc:26051]	90	215	161	299.93	112	252	178.93	321	95.93	168	157.98	289.99	112	242.97	97	280.99
ENSG00000056097	ZFR	protein_coding	5	32354456	32444867	-1	zinc finger RNA binding protein [Source:HGNC Symbol;Acc:17277]	2996	2950	2895	3159	2717	3952	2676	4538	2738	3336	2982	3873	3131	3574	2718	3438
ENSG00000056277	ZNF280C	protein_coding	X	129336685	129402873	-1	zinc finger protein 280C [Source:HGNC Symbol;Acc:25955]	74	127	75	132	65	148	65	166	76	141	55	114	116	158	48	122
ENSG00000056291	NPFFR2	protein_coding	4	72897521	73013784	1	neuropeptide FF receptor 2 [Source:HGNC Symbol;Acc:4525]	130	141	128	141	61	86	98	75	19	60	32	25	142	166	151	104
ENSG00000056487	PHF21B	protein_coding	22	45277042	45405880	-1	PHD finger protein 21B [Source:HGNC Symbol;Acc:25161]	8	12	13	19	0	1	2	3	0	0	0	1	0	0	2	2
ENSG00000056558	TRAF1	protein_coding	9	123664671	123691451	-1	TNF receptor-associated factor 1 [Source:HGNC Symbol;Acc:12031]	1391	818	1091	233	663	458	550	269	642	378	296	100	823	479	760	225
ENSG00000056586	RC3H2	protein_coding	9	125606835	125667562	-1	ring finger and CCCH-type domains 2 [Source:HGNC Symbol;Acc:21461]	3432	2987	3408	2888	2065	2635	2227	2699	2351	2845	2681	3480	2827	2628	2346	2688
ENSG00000056661	PCGF2	protein_coding	17	36890150	36906070	-1	polycomb group ring finger 2 [Source:HGNC Symbol;Acc:12929]	834	922	996	1080	1219	1105	938	1366	821	924	840	830	901	999	983	931
ENSG00000056736	IL17RB	protein_coding	3	53880607	53899827	1	interleukin 17 receptor B [Source:HGNC Symbol;Acc:18015]	16	36	35	58	21	41	25	81	16	43	17	39	18	46	19	63
ENSG00000056972	TRAF3IP2	protein_coding	6	111877657	111927481	-1	TRAF3 interacting protein 2 [Source:HGNC Symbol;Acc:1343]	1763	1878	1167	1141	1689	1795	946	1107	1865	1911	1062	892	1717	1913	1539	612
ENSG00000056998	GYG2	protein_coding	X	2746829	2800859	1	glycogenin 2 [Source:HGNC Symbol;Acc:4700]	0	1	3	1	0	1	0	0	0	0	1	0	0	3	1	6
ENSG00000057019	DCBLD2	protein_coding	3	98514785	98620533	-1	discoidin, CUB and LCCL domain containing 2 [Source:HGNC Symbol;Acc:24627]	38450	38391	42633	35586	30163	31349	45681	46035	24372	26018	47279	40363	37278	31948.1	32724	38825
ENSG00000057149	SERPINB3	protein_coding	18	61322431	61329197	-1	serpin peptidase inhibitor, clade B (ovalbumin), member 3 [Source:HGNC Symbol;Acc:10569]	328.05	432.51	118.04	153.66	254.99	314.89	7.45	3.67	350.64	510.33	10	3.32	175.44	181.06	6	4
ENSG00000057252	SOAT1	protein_coding	1	179262925	179327815	1	sterol O-acyltransferase 1 [Source:HGNC Symbol;Acc:11177]	4037	4960	4275	3946	2225	4390	2750	3974	2532	4019	3015	3950	2515	4351	2478	3505
ENSG00000057294	PKP2	protein_coding	12	32943679	33049774	-1	plakophilin 2 [Source:HGNC Symbol;Acc:9024]	515.4	574.58	875.34	891.85	349.71	290.28	516.74	608.25	281.64	253.28	581.63	524.9	439.23	347.38	654.14	587.93
ENSG00000057468	MSH4	protein_coding	1	76262567	76378923	1	mutS homolog 4 (E. coli) [Source:HGNC Symbol;Acc:7327]	0	1	0	0	1	2	0	1	2	0	2	1	2	2	0	3
ENSG00000057593	F7	protein_coding	13	113760105	113774995	1	coagulation factor VII (serum prothrombin conversion accelerator) [Source:HGNC Symbol;Acc:3544]	0	0	0	0	1	0	0	1	0	0	0	0	1	0	0	1
ENSG00000057608	GDI2	protein_coding	10	5807186	5884095	-1	GDP dissociation inhibitor 2 [Source:HGNC Symbol;Acc:4227]	6132.13	7527.78	7419.85	8474.45	5512.18	7888.35	6187.45	9839.33	5272.71	6894.34	6735.49	8318.07	6285.64	7707.79	5833.92	7271.87
ENSG00000057657	PRDM1	protein_coding	6	106534195	106557814	1	PR domain containing 1, with ZNF domain [Source:HGNC Symbol;Acc:9346]	646	89	382	62	292	90	184	42	497	141	236	53	565	216	544	36
ENSG00000057663	ATG5	protein_coding	6	106632351	106773666	-1	autophagy related 5 [Source:HGNC Symbol;Acc:589]	785	768	895	883	810	915	984	1073	864	881	1315	1071	856	974	697	1006
ENSG00000057704	TMCC3	protein_coding	12	94960900	95044338	-1	transmembrane and coiled-coil domain family 3 [Source:HGNC Symbol;Acc:29199]	1054	697	1370	686	782	359	1286	486	832	341	1501	524	865	316	2059	440
ENSG00000057757	PITHD1	protein_coding	1	24104895	24114722	1	PITH (C-terminal proteasome-interacting domain of thioredoxin-like) domain containing 1 [Source:HGNC Symbol;Acc:25022]	440	657	498	695	574	775	594	1016	486	857	555	972	558	795	527	829
ENSG00000057935	MTA3	protein_coding	2	42721709	42984087	1	metastasis associated 1 family, member 3 [Source:HGNC Symbol;Acc:23784]	952	956	1142	985	798	809	954	978	818	782	894	876	976	942	1155	928
ENSG00000058056	USP13	protein_coding	3	179370543	179507189	1	ubiquitin specific peptidase 13 (isopeptidase T-3) [Source:HGNC Symbol;Acc:12611]	275	967	362	1113	251	1051	348	1556	295	1068	332	1575	475	974	236	1209
ENSG00000058063	ATP11B	protein_coding	3	182511288	182639423	1	ATPase, class VI, type 11B [Source:HGNC Symbol;Acc:13553]	2459	2131	2585	1948	3212	2591	3120	2398	3264	2467	2821	2662	3274	2462	2859	2294
ENSG00000058085	LAMC2	protein_coding	1	183155373	183214035	1	laminin, gamma 2 [Source:HGNC Symbol;Acc:6493]	171880	90129	101468	44083	225368	133159	128668	48903	174356	90280.1	117216	44005	228921	109508	115513	31101
ENSG00000058091	CDK14	protein_coding	7	90095738	90839905	1	cyclin-dependent kinase 14 [Source:HGNC Symbol;Acc:8883]	474	384.27	620.41	518	483.68	429	631.24	589	554	357.16	604	541	449	371.07	426	423
ENSG00000058262	SEC61A1	protein_coding	3	127770484	127790526	1	Sec61 alpha 1 subunit (S. cerevisiae) [Source:HGNC Symbol;Acc:18276]	12332	12897	10437	12524	11810	14393	8899	12251	12325	15614	9478	12751	14636	15932	10155	10936
ENSG00000058272	PPP1R12A	protein_coding	12	80167343	80329240	-1	protein phosphatase 1, regulatory subunit 12A [Source:HGNC Symbol;Acc:7618]	2061	2015	2187	1811	2005	2379	2054	2632	1776	1885	1917	2187	1990	2069	1611	2158
ENSG00000058335	RASGRF1	protein_coding	15	79252289	79383115	-1	Ras protein-specific guanine nucleotide-releasing factor 1 [Source:HGNC Symbol;Acc:9875]	6	13	6	14	0	4	1	7	3	6	2	15	8	11	4	5
ENSG00000058404	CAMK2B	protein_coding	7	44256749	44374176	-1	calcium/calmodulin-dependent protein kinase II beta [Source:HGNC Symbol;Acc:1461]	1	8	3	2	3	4	7	6	5	4	7	9	1	5	4	2
ENSG00000058453	CROCC	protein_coding	1	17222232	17299459	1	ciliary rootlet coiled-coil, rootletin [Source:HGNC Symbol;Acc:21299]	385.69	481.62	548.03	515.2	467.3	524.38	664.19	560.23	488.45	525.41	498.15	456.64	483.97	528.03	501.54	694.05
ENSG00000058600	POLR3E	protein_coding	16	22308730	22346424	1	polymerase (RNA) III (DNA directed) polypeptide E (80kD) [Source:HGNC Symbol;Acc:30347]	460	1100	578	1103	420	1069	460	1113	471	1044	500	937	590	1133	308	1099
ENSG00000058668	ATP2B4	protein_coding	1	203595689	203713209	1	ATPase, Ca++ transporting, plasma membrane 4 [Source:HGNC Symbol;Acc:817]	11026	5597	11996	6256	7953	3229	8367	3548	9553	3455	10069	3624	9548	3416	9626	3786
ENSG00000058673	ZC3H11A	protein_coding	1	203764782	203823252	1	zinc finger CCCH-type containing 11A [Source:HGNC Symbol;Acc:29093]	4195.81	4225.73	4166.11	3708.25	4739.16	4943.4	4143.47	4917.32	4862.71	4948.64	3392.03	4437.07	5661.06	4822.18	3350.1	4598.13
ENSG00000058729	RIOK2	protein_coding	5	96496571	96518964	-1	RIO kinase 2 (yeast) [Source:HGNC Symbol;Acc:18999]	265	342	259	325	292	622	415	628	271	472	393	592	371	561	281	507
ENSG00000058799	YIPF1	protein_coding	1	54317392	54356407	-1	Yip1 domain family, member 1 [Source:HGNC Symbol;Acc:25231]	678	832	712	929	445	590	485	756	454	665	658	708	463	700	523	651
ENSG00000058804	TMEM48	protein_coding	1	54231133	54304533	-1	transmembrane protein 48 [Source:HGNC Symbol;Acc:25525]	1002	1499	1487	1841	645	1242	856	1679	751	1082	829	1673	786	1197	580	1183
ENSG00000058866	DGKG	protein_coding	3	185823457	186080026	-1	diacylglycerol kinase, gamma 90kDa [Source:HGNC Symbol;Acc:2853]	0	2	2	1	14.62	8	6	5	18	17	18	13	10	2	7	3
ENSG00000059122	FLYWCH1	protein_coding	16	2961938	3001209	1	FLYWCH-type zinc finger 1 [Source:HGNC Symbol;Acc:25404]	1106.92	1376	1212	1365	2454	2854.63	2446	2530	1458.03	2218.06	1417	1812	1313.89	1836	1450.76	1678.05
ENSG00000059145	UNKL	protein_coding	16	1413206	1464752	-1	unkempt homolog (Drosophila)-like [Source:HGNC Symbol;Acc:14184]	819	742	811	585	945	932	970	671	886	693	667	406	877	818	932	545
ENSG00000059377	TBXAS1	protein_coding	7	139476850	139720125	1	thromboxane A synthase 1 (platelet) [Source:HGNC Symbol;Acc:11609]	333	431	607	580	483	945	930	1309	540	1047	1200	1657	1019	1395	705	1146
ENSG00000059378	PARP12	protein_coding	7	139723544	139763521	-1	poly (ADP-ribose) polymerase family, member 12 [Source:HGNC Symbol;Acc:21919]	1264	1519	1051	1325	713	1205	765	1192	569	1101	571	1026	831	1075	344	635
ENSG00000059573	ALDH18A1	protein_coding	10	97365696	97416463	-1	aldehyde dehydrogenase 18 family, member A1 [Source:HGNC Symbol;Acc:9722]	2749	2619	3227	3236	4392	3326	4469	3763	4739	3466	5098	3917	5292	3674	4470	3380
ENSG00000059588	TARBP1	protein_coding	1	234527059	234614849	-1	TAR (HIV-1) RNA binding protein 1 [Source:HGNC Symbol;Acc:11568]	339	663	398	677	603	966	658	893	514	864	427	814	618	890	321	950
ENSG00000059691	PET112	protein_coding	4	152591656	152682175	-1	PET112 homolog (yeast) [Source:HGNC Symbol;Acc:8849]	371	553	429	618	379	644	557	861	401	665	591	831	436	605	590	654
ENSG00000059728	MXD1	protein_coding	2	70124820	70170077	1	MAX dimerization protein 1 [Source:HGNC Symbol;Acc:6761]	1220.81	546.22	898.95	386	1146.38	537.82	962.39	581.49	1127.09	524.94	787.08	447.02	1200.03	525.12	2048	430.28
ENSG00000059758	CDK17	protein_coding	12	96672039	96794338	-1	cyclin-dependent kinase 17 [Source:HGNC Symbol;Acc:8750]	1230	1176	1522	1341	762	851	913	1186	739	798	938	1172	1090	1255	914	1523
ENSG00000059769	DNAJC25	protein_coding	9	114393632	114432508	1	DnaJ (Hsp40) homolog, subfamily C , member 25 [Source:HGNC Symbol;Acc:34187]	1028.84	890.62	451.85	312.09	967.93	427.28	566.99	801.75	522.26	971.48	704.33	999.95	597.36	1053.02	640.14	384.41
ENSG00000059804	SLC2A3	protein_coding	12	8071826	8088871	-1	solute carrier family 2 (facilitated glucose transporter), member 3 [Source:HGNC Symbol;Acc:11007]	6586.1	379.67	13122.2	808.46	1340.3	86.66	2447.56	88.48	1628.08	103	2611.15	93	2614.21	230.4	9502.72	247.01
ENSG00000059915	PSD	protein_coding	10	104162376	104181296	-1	pleckstrin and Sec7 domain containing [Source:HGNC Symbol;Acc:9507]	14	7	10	17	25	9	54	28	40	13	37	25	38	13	73	37
ENSG00000060069	CTDP1	protein_coding	18	77439801	77514510	1	CTD (carboxy-terminal domain, RNA polymerase II, polypeptide A) phosphatase, subunit 1 [Source:HGNC Symbol;Acc:2498]	1424	1205	1218	1077	1272	1064	1149	952	1011	1040	979	983	1319	1089	966	899
ENSG00000060138	CSDA	protein_coding	12	10851683	10875911	-1	cold shock domain protein A [Source:HGNC Symbol;Acc:2428]	6813.01	8260.38	9245.34	8953.63	7324.9	8375.23	8740.27	8574.7	7871.22	8990.56	10435.7	7746.5	7410.47	8255.31	13077.2	7029.45
ENSG00000060140	STYK1	protein_coding	12	10771538	10826917	-1	serine/threonine/tyrosine kinase 1 [Source:HGNC Symbol;Acc:18889]	199	79	255	113	93	43	151	80	91	31	166	110	121	58	164	123
ENSG00000060237	WNK1	protein_coding	12	861759	1020618	1	WNK lysine deficient protein kinase 1 [Source:HGNC Symbol;Acc:14540]	6364	8581	7427	9495	5536	6923	5436	9610	8568	10574	10091	16734	6655	6718	5164	8503
ENSG00000060303	RPS17P5	pseudogene	6	50824968	50825375	-1	ribosomal protein S17 pseudogene 5 [Source:HGNC Symbol;Acc:21352]	127.36	118.95	159.09	98.61	160.85	87.55	71.96	130.34	78.08	76.44	90.29	87.01	69.4	54.81	98.15	67.31
ENSG00000060339	CCAR1	protein_coding	10	70480769	70552134	1	cell division cycle and apoptosis regulator 1 [Source:HGNC Symbol;Acc:24236]	1497	2041	1859	2320	1767	2814	1820	3419	1418	2241	1472	2774	1973	2835	1368	3145
ENSG00000060491	OGFR	protein_coding	20	61436187	61445352	1	opioid growth factor receptor [Source:HGNC Symbol;Acc:15768]	2769	2007	2617	1838	2034	1390	2203	1444	1932	1613	2006	1429	2434	1784	3020	1451
ENSG00000060558	GNA15	protein_coding	19	3136191	3163767	1	guanine nucleotide binding protein (G protein), alpha 15 (Gq class) [Source:HGNC Symbol;Acc:4383]	108	44	22	18	20	12	8	2	6	6	2	0	12	5	3	1
ENSG00000060566	CREB3L3	protein_coding	19	4153598	4173051	1	cAMP responsive element binding protein 3-like 3 [Source:HGNC Symbol;Acc:18855]	0	0	0	0	0	0	0	0	0	0	0	0	0	0	0	0
ENSG00000060642	PIGV	protein_coding	1	27113963	27124889	1	phosphatidylinositol glycan anchor biosynthesis, class V [Source:HGNC Symbol;Acc:26031]	596	452	366	326	619	625	580	552	620	591	646	481	732	691	659	417
ENSG00000060656	PTPRU	protein_coding	1	29563028	29653325	1	protein tyrosine phosphatase, receptor type, U [Source:HGNC Symbol;Acc:9683]	4699	3070	4480	3214	7475	4046	5936	2783	7319	4973	5724	3225	8559	4515	7515	2934
ENSG00000060688	SNRNP40	protein_coding	1	31732417	31769662	-1	small nuclear ribonucleoprotein 40kDa (U5) [Source:HGNC Symbol;Acc:30857]	444.99	992.92	481.99	1123.92	387.97	789.96	379.98	981.94	280	715.97	333.99	831.95	440.99	831.92	207.99	706.98
ENSG00000060709	RIMBP2	protein_coding	12	130880682	131200826	-1	RIMS binding protein 2 [Source:HGNC Symbol;Acc:30339]	22	37	36	37	33	35	61	56.26	68	85.35	39	75	9	6	24	14
ENSG00000060718	COL11A1	protein_coding	1	103342023	103574052	-1	collagen, type XI, alpha 1 [Source:HGNC Symbol;Acc:2186]	1013	346	2281	771	86	32	185	95	323	75	458	253	1970	398	3735	1106
ENSG00000060749	QSER1	protein_coding	11	32914724	33014862	1	glutamine and serine rich 1 [Source:HGNC Symbol;Acc:26154]	1336	1826	1709	2204	854	1334	1144	1862	1308	1547	1615	2190	1062	1244	976	1558
ENSG00000060762	MPC1	protein_coding	6	166778407	166796486	-1	mitochondrial pyruvate carrier 1 [Source:HGNC Symbol;Acc:21606]	272	233	154	208	276	407	249	402	329	654	295	678	245	446	161	490
ENSG00000060971	ACAA1	protein_coding	3	38164201	38178733	-1	acetyl-CoA acyltransferase 1 [Source:HGNC Symbol;Acc:82]	889	1240	1114	1585.31	940	1788	1537.79	2228.45	1017	1921.22	1587	2410.4	980.3	1657	1125.78	1806
ENSG00000060982	BCAT1	protein_coding	12	24964295	25102393	-1	branched chain amino-acid transaminase 1, cytosolic [Source:HGNC Symbol;Acc:976]	171	71	86	65	111	107	62	61	87	59	47	53	87	53	68	37
ENSG00000061273	HDAC7	protein_coding	12	48176505	48226915	-1	histone deacetylase 7 [Source:HGNC Symbol;Acc:14067]	7457	6543	6419	5093	4919	4977	3931	4699	3926	4826	3147	3878	5053	5743	4385	5230
ENSG00000061337	LZTS1	protein_coding	8	20103676	20161474	-1	leucine zipper, putative tumor suppressor 1 [Source:HGNC Symbol;Acc:13861]	147	339	156	526	57	258	46	305	123	708	81	513	138	473	15	327
ENSG00000061455	PRDM6	protein_coding	5	122424816	122523745	1	PR domain containing 6 [Source:HGNC Symbol;Acc:9350]	4	4	8	9	7	8	6	21	10	26	10	18	10	19	4	13
ENSG00000061492	WNT8A	protein_coding	5	137419581	137428054	1	wingless-type MMTV integration site family, member 8A [Source:HGNC Symbol;Acc:12788]	0	0	0	0	0	0	0	0	0	0	0	0	0	0	1	0
ENSG00000061656	SPAG4	protein_coding	20	34203814	34208971	1	sperm associated antigen 4 [Source:HGNC Symbol;Acc:11214]	749	202	549	126	835	163	812	94	907	227	915	93	1098	227	1227	107
ENSG00000061676	NCKAP1	protein_coding	2	183789605	183903586	-1	NCK-associated protein 1 [Source:HGNC Symbol;Acc:7666]	7885	9151	9728	9901	5479	9033	6154	9946	5850	8147	7121	10254	5875	8566	4264	8334
ENSG00000061794	MRPS35	protein_coding	12	27863706	27909228	1	mitochondrial ribosomal protein S35 [Source:HGNC Symbol;Acc:16635]	1164	1504	1469	1956	1065	1966	1511	2598	1057	1758	1621	2499	1146	1802	1133	2024
ENSG00000061918	GUCY1B3	protein_coding	4	156680144	156728743	1	guanylate cyclase 1, soluble, beta 3 [Source:HGNC Symbol;Acc:4687]	228	488	442	1253	531	800	572	1241	892	1185	773	1235	778	1071	486	1266
ENSG00000061936	SFSWAP	protein_coding	12	132195626	132284282	1	splicing factor, suppressor of white-apricot homolog (Drosophila) [Source:HGNC Symbol;Acc:10790]	824	1013	837	1037	931	1094	900	1316	823	1044	694	911	993	1213	782	1311
ENSG00000061938	TNK2	protein_coding	3	195590235	195638816	-1	tyrosine kinase, non-receptor, 2 [Source:HGNC Symbol;Acc:19297]	606	761	892	916	735	656	804	923	615	660	630	713	640	676	520	831
ENSG00000061987	MON2	protein_coding	12	62860597	62991363	1	MON2 homolog (S. cerevisiae) [Source:HGNC Symbol;Acc:29177]	676	885	823	909	787	1055	737	1088	998	1152	937	1204	1043	1093	614	1071
ENSG00000062038	CDH3	protein_coding	16	68670092	68756519	1	cadherin 3, type 1, P-cadherin (placental) [Source:HGNC Symbol;Acc:1762]	8354	6110	11789	11333	7226	2351	8302	6137	8611	3813	11087	9078	5428	2458	8132	5273
ENSG00000062096	ARSF	protein_coding	X	2959512	3030767	1	arylsulfatase F [Source:HGNC Symbol;Acc:721]	0	0	0	0	0	0	0	0	0	0	0	0	0	0	0	0
ENSG00000062194	GPBP1	protein_coding	5	56469775	56560505	1	GC-rich promoter binding protein 1 [Source:HGNC Symbol;Acc:29520]	2630	2161	2280	1603	1970	2122	2063	1872	2117	1736	2051	1671	2542	2101	2969	1764
ENSG00000062282	DGAT2	protein_coding	11	75479778	75512579	1	diacylglycerol O-acyltransferase 2 [Source:HGNC Symbol;Acc:16940]	55	87	56	104	29	110	19	93	53	172	20	79	61	147	21	47
ENSG00000062370	ZFP112	protein_coding	19	44830708	44871377	-1	zinc finger protein 112 homolog (mouse) [Source:HGNC Symbol;Acc:13021]	81	103.61	95	122	126	176	144	205	113	129	147.45	177	145.82	207	106	202
ENSG00000062485	CS	protein_coding	12	56665483	56694176	-1	citrate synthase [Source:HGNC Symbol;Acc:2422]	3737.57	6556.64	5155.49	7716.44	3229.48	6610.4	4205.48	8700.13	3693.17	7364.82	4113.16	7911.99	3544.19	6356.95	3557.95	6047.44
ENSG00000062524	LTK	protein_coding	15	41795836	41806085	-1	leukocyte receptor tyrosine kinase [Source:HGNC Symbol;Acc:6721]	20	9	22	19	1	1	3	0	1	2	3	0	3	2	7	2
ENSG00000062582	MRPS24	protein_coding	7	43906157	43909492	-1	mitochondrial ribosomal protein S24 [Source:HGNC Symbol;Acc:14510]	1379	1526	1304	1344	694	1170	819	1156	734	1225	1043	1145	853	1164	1125	922
ENSG00000062598	ELMO2	protein_coding	20	44994688	45061704	-1	engulfment and cell motility 2 [Source:HGNC Symbol;Acc:17233]	510	975	612	989	673	1244	694	1635	617	1221	762	1435	662	1340	370	1287
ENSG00000062650	WAPAL	protein_coding	10	88195013	88281572	-1	wings apart-like homolog (Drosophila) [Source:HGNC Symbol;Acc:23293]	2176	2316	2328	2329	1503	2348	1843	2693	1613	2191	1750	2772	2014	2341	1714	2443
ENSG00000062716	VMP1	protein_coding	17	57784553	57919616	1	vacuole membrane protein 1 [Source:HGNC Symbol;Acc:29559]	2983	5047	3105	4350	7539	6568	7879	6436	5548	4997	3752	3891	7672	6986	5081	6340
ENSG00000062725	APPBP2	protein_coding	17	58520520	58603580	-1	amyloid beta precursor protein (cytoplasmic tail) binding protein 2 [Source:HGNC Symbol;Acc:622]	1414	1517	1518	1535	1471	2161	1813	2251	1501	1855	1629	2341	1718	2148	1571	2195
ENSG00000062822	POLD1	protein_coding	19	50887461	50921273	1	polymerase (DNA directed), delta 1, catalytic subunit [Source:HGNC Symbol;Acc:9175]	632	938	777	1396	562	685	640	865	479	653	464	760	470	574	558	613
ENSG00000063015	SEZ6	protein_coding	17	27281919	27333458	-1	seizure related 6 homolog (mouse) [Source:HGNC Symbol;Acc:15955]	0	0	0	0	0	0	0	0	0	0	0	0	0	0	0	1
ENSG00000063046	EIF4B	protein_coding	12	53399942	53435993	1	eukaryotic translation initiation factor 4B [Source:HGNC Symbol;Acc:3285]	17640.5	13699.3	20085.7	14231.6	15550	13565.8	18594.4	16685.4	16900.3	12259.6	19763.8	14627	19163.4	15386.5	28190.8	15095.4
ENSG00000063127	SLC6A16	protein_coding	19	49792895	49828482	-1	solute carrier family 6, member 16 [Source:HGNC Symbol;Acc:13622]	14	10	16	10	65	24	60	36	44	20	49	21	33	11	33	20
ENSG00000063169	GLTSCR1	protein_coding	19	48111453	48206533	1	glioma tumor suppressor candidate region gene 1 [Source:HGNC Symbol;Acc:4332]	470	616	404	530	442	481	327	536	388	592	259	408	516	606	252	423
ENSG00000063176	SPHK2	protein_coding	19	49122548	49133974	1	sphingosine kinase 2 [Source:HGNC Symbol;Acc:18859]	644	865	685	945	377	606	438	745	417	744	427	804	465	825	384	855
ENSG00000063177	RPL18	protein_coding	19	49118585	49122793	-1	ribosomal protein L18 [Source:HGNC Symbol;Acc:10310]	11834.1	10254	12943.3	11692.9	8765.17	7807.7	9596	10245.5	8270.07	8026.94	11201	9371.13	9252.79	8549.05	11661.8	8147.01
ENSG00000063180	CA11	protein_coding	19	49141199	49149569	-1	carbonic anhydrase XI [Source:HGNC Symbol;Acc:1370]	76	58	148	145	72	80	272	264	195	99	528	325	114	103	577	354
ENSG00000063241	ISOC2	protein_coding	19	55964352	55973710	-1	isochorismatase domain containing 2 [Source:HGNC Symbol;Acc:26278]	316	670	431	839	272	953	400	922	361	1197	503	1107	426	958	364	798
ENSG00000063244	U2AF2	protein_coding	19	56165512	56186081	1	U2 small nuclear RNA auxiliary factor 2 [Source:HGNC Symbol;Acc:23156]	3409	4861	3627	5222	3327	4343	3474	5412	3199	4490	3579	4933	3609	4663	3254	4412
ENSG00000063245	EPN1	protein_coding	19	56186592	56221224	1	epsin 1 [Source:HGNC Symbol;Acc:21604]	4941	5229	6230	6464	4959	4459	5023	6127	4414	4451	4735	5034	4461	4283.99	5872	4320
ENSG00000063322	MED29	protein_coding	19	39881943	39891277	1	mediator complex subunit 29 [Source:HGNC Symbol;Acc:23074]	881	1191	1188	1760	884	1201	1177	2070	856	1370	1199	2082	997	1425	1182	1747
ENSG00000063438	AHRR	protein_coding	5	304291	438406	1	aryl-hydrocarbon receptor repressor [Source:HGNC Symbol;Acc:346]	110	33	70	31	38	33	42	36	26	25.07	30	27	88	55	73	44
ENSG00000063515	GSC2	protein_coding	22	19136089	19137796	-1	goosecoid homeobox 2 [Source:HGNC Symbol;Acc:4613]	0	0	0	0	0	0	1	0	0	0	0	0	0	0	1	0
ENSG00000063587	ZNF275	protein_coding	X	152599613	152618384	1	zinc finger protein 275 [Source:HGNC Symbol;Acc:13069]	482	492	661	596.65	431	383	486.12	523	472	493	553.51	579	510	448	657.01	492.27
ENSG00000063601	MTMR1	protein_coding	X	149861435	149933576	1	myotubularin related protein 1 [Source:HGNC Symbol;Acc:7449]	1468	1523	1583	1325	870	1192	953	1226	1005	1349	1009	1347	1166	1292	861	1089
ENSG00000063660	GPC1	protein_coding	2	241375088	241407493	1	glypican 1 [Source:HGNC Symbol;Acc:4449]	3387	4287	4686	5514	4860	5125	4624	4350	7831	6447	6847	5359	4216	4179	4008	3407
ENSG00000063761	ADCK1	protein_coding	14	78266426	78401355	1	aarF domain containing kinase 1 [Source:HGNC Symbol;Acc:19038]	25	147	43	205	38	188	45	242	60	224	50	222	46	186	18	167
ENSG00000063854	HAGH	protein_coding	16	1845621	1877195	-1	hydroxyacylglutathione hydrolase [Source:HGNC Symbol;Acc:4805]	1956	1215	1579	1040	2556	1214	2028	997	1991	1274	1516	1167	2206	1055	2158	991
ENSG00000063978	RNF4	protein_coding	4	2463947	2627047	1	ring finger protein 4 [Source:HGNC Symbol;Acc:10067]	3440.58	3033	3367	3001	3209	2704.93	3069.01	2829	2790.3	2710.58	2737.77	2574.11	3016	2666.01	2710.42	2055.86
ENSG00000064012	CASP8	protein_coding	2	202098166	202152434	1	caspase 8, apoptosis-related cysteine peptidase [Source:HGNC Symbol;Acc:1509]	382	536	395	586	646	787	717.47	1081	537	681	777	901	797	877	801	955
ENSG00000064042	LIMCH1	protein_coding	4	41361624	41702061	1	LIM and calponin homology domains 1 [Source:HGNC Symbol;Acc:29191]	1202	1430	1890	1395	798	1579	1106	1305	874	1820	1317	1777	1157	1693	1050	1163
ENSG00000064102	ASUN	protein_coding	12	27058114	27091259	-1	asunder, spermatogenesis regulator homolog (Drosphila) [Source:HGNC Symbol;Acc:20174]	814	681	879	743	1186	851	1215	1113	1130	766	1253	992	1027	806	973	874
ENSG00000064115	TM7SF3	protein_coding	12	27126128	27167367	-1	transmembrane 7 superfamily member 3 [Source:HGNC Symbol;Acc:23049]	878	1509	1552	2335	961	1617	1708	2513	1287	1634	2110	2635	1248	1861	1631	2325
ENSG00000064195	DLX3	protein_coding	17	48067369	48072588	-1	distal-less homeobox 3 [Source:HGNC Symbol;Acc:2916]	2	1	4	3	2	1	3	7	3	4	5	9	2	5	1	7
ENSG00000064199	SPA17	protein_coding	11	124543694	124567414	1	sperm autoantigenic protein 17 [Source:HGNC Symbol;Acc:11210]	149	317	240	466	128	343	194	572	124	310	184	536	111	345	55	417
ENSG00000064201	TSPAN32	protein_coding	11	2323227	2339430	1	tetraspanin 32 [Source:HGNC Symbol;Acc:13410]	0	0	0	0	0	0	1	0	0	0	0	1	0	0	0	0
ENSG00000064205	WISP2	protein_coding	20	43343485	43357150	1	WNT1 inducible signaling pathway protein 2 [Source:HGNC Symbol;Acc:12770]	0	0	1	0	0	0	3	0	0	1	0	1	0	0	4	1
ENSG00000064218	DMRT3	protein_coding	9	976964	991731	1	doublesex and mab-3 related transcription factor 3 [Source:HGNC Symbol;Acc:13909]	0	0	0	0	0	0	0	0	0	0	0	0	0	0	0	0
ENSG00000064225	ST3GAL6	protein_coding	3	98451080	98540045	1	ST3 beta-galactoside alpha-2,3-sialyltransferase 6 [Source:HGNC Symbol;Acc:18080]	84	66	77	64	52	53	47.87	57.37	49	49.07	62.19	75	106	145.45	84.58	144.15
ENSG00000064270	ATP2C2	protein_coding	16	84402133	84497793	1	ATPase, Ca++ transporting, type 2C, member 2 [Source:HGNC Symbol;Acc:29103]	62	45	71	65	1	5	3	4	3	3	5	1	20	24	32	25
ENSG00000064300	NGFR	protein_coding	17	47572655	47592379	1	nerve growth factor receptor [Source:HGNC Symbol;Acc:7809]	12	8	14	9	12	6	15	7	33	23	5	2	6	12	21	3
ENSG00000064309	CDON	protein_coding	11	125825691	125933230	-1	Cdon homolog (mouse) [Source:HGNC Symbol;Acc:17104]	259	132	454	82	407	106	583	143	356	92	545	116	304	85	1156	89
ENSG00000064313	TAF2	protein_coding	8	120743015	120845103	-1	TAF2 RNA polymerase II, TATA box binding protein (TBP)-associated factor, 150kDa [Source:HGNC Symbol;Acc:11536]	881	1086	1022	1154	714	1023	828	1228	647	902	696	1138	862	1014	682	1080
ENSG00000064393	HIPK2	protein_coding	7	139246316	139477577	-1	homeodomain interacting protein kinase 2 [Source:HGNC Symbol;Acc:14402]	7393	9428	9838	13419	7293	8344	9442	13954	11699	12785	16884	21172	10798	9479	7870	12770
ENSG00000064419	TNPO3	protein_coding	7	128594948	128695198	-1	transportin 3 [Source:HGNC Symbol;Acc:17103]	1441	1992	1709	2062	1250	1951	1425	2362	1284	1901	1590	2117	1328	1957	1397	1726
ENSG00000064489	MEF2BNB-MEF2B	protein_coding	19	19256376	19302937	-1	MEF2BNB-MEF2B readthrough [Source:HGNC Symbol;Acc:39979]	16.39	18.04	15.22	21.32	13.64	0	15.73	4.31	0	35.16	0	11.67	17.94	17.61	45.01	13.74
ENSG00000064490	RFXANK	protein_coding	19	19303008	19312678	1	regulatory factor X-associated ankyrin-containing protein [Source:HGNC Symbol;Acc:9987]	715	965	688	1049	545	731	570	905	498	748	606	832	608	864	621	769
ENSG00000064545	TMEM161A	protein_coding	19	19229978	19249322	-1	transmembrane protein 161A [Source:HGNC Symbol;Acc:26020]	335	518	402	639	318	467	404	575	433	618	571	688	367	518	426	511
ENSG00000064547	LPAR2	protein_coding	19	19734477	19739739	-1	lysophosphatidic acid receptor 2 [Source:HGNC Symbol;Acc:3168]	477	586	438	600	312	380	448	487	428	466	493	509	647	846	465	690
ENSG00000064601	CTSA	protein_coding	20	44519591	44527459	1	cathepsin A [Source:HGNC Symbol;Acc:9251]	2384	3423	2997	3974	3583	4019	3426	4795	3153	4018	3676	4069	3322	4246	5653	3956
ENSG00000064607	SUGP2	protein_coding	19	19101697	19144832	-1	SURP and G patch domain containing 2 [Source:HGNC Symbol;Acc:18641]	925	2249	1244	2015	2292	3289	2231	3426	1908	2955	1540	2293	2601	3678	1503	3689.94
ENSG00000064651	SLC12A2	protein_coding	5	127419458	127525380	1	solute carrier family 12 (sodium/potassium/chloride transporters), member 2 [Source:HGNC Symbol;Acc:10911]	6786	5969	2218	1567	2093	3425	1028	1207	1930	3069	1057	1422	5026	5730	650	1527
ENSG00000064652	SNX24	protein_coding	5	122179134	122365049	1	sorting nexin 24 [Source:HGNC Symbol;Acc:21533]	650	648	748	627	576	630	570	826	451	658	578	789	430	531	309	537
ENSG00000064655	EYA2	protein_coding	20	45523263	45817492	1	eyes absent homolog 2 (Drosophila) [Source:HGNC Symbol;Acc:3520]	0	1	1	1	0	0	0	0	0	0	0	0	0	0	0	0
ENSG00000064666	CNN2	protein_coding	19	1026212	1039068	1	calponin 2 [Source:HGNC Symbol;Acc:2156]	7593	7854.1	8171	8271	6656.01	5452.17	6738.11	7430.35	4533.58	4814.16	5245.01	6012.32	6795.33	6846.02	6400.43	6715.21
ENSG00000064687	ABCA7	protein_coding	19	1040102	1065571	1	ATP-binding cassette, sub-family A (ABC1), member 7 [Source:HGNC Symbol;Acc:37]	806	1102	1034	1450	643	755	507	867	570	932	432	884	1004	1293	595	1065
ENSG00000064692	SNCAIP	protein_coding	5	121647049	121799914	1	synuclein, alpha interacting protein [Source:HGNC Symbol;Acc:11139]	11	13	6	5	31	19	13	11	52	50	12	4	8	19	3	1
ENSG00000064703	DDX20	protein_coding	1	112297867	112310638	1	DEAD (Asp-Glu-Ala-Asp) box polypeptide 20 [Source:HGNC Symbol;Acc:2743]	297	659	382	640	306	827	358	1007	252	703	345	935	391	814	139	760
ENSG00000064726	BTBD1	protein_coding	15	83685174	83736106	-1	BTB (POZ) domain containing 1 [Source:HGNC Symbol;Acc:1120]	1727	1902	1680	1627	2256	2699	2578	2769	2024	2271	2471	2510	2182	2540	2281	2413
ENSG00000064763	FAR2	protein_coding	12	29302036	29493913	1	fatty acyl CoA reductase 2 [Source:HGNC Symbol;Acc:25531]	250	397	406	462	130	178	165	249	7	6	6	17	335	320	212	331
ENSG00000064787	BCAS1	protein_coding	20	52553316	52687304	-1	breast carcinoma amplified sequence 1 [Source:HGNC Symbol;Acc:974]	14	18	4	7	4	5	2	4	5	4	1	5	11	10	16	3
ENSG00000064835	POU1F1	protein_coding	3	87308554	87325737	-1	POU class 1 homeobox 1 [Source:HGNC Symbol;Acc:9210]	0	0	0	0	0	0	0	0	0	0	0	0	0	0	0	0
ENSG00000064886	CHI3L2	protein_coding	1	111743393	111786062	1	chitinase 3-like 2 [Source:HGNC Symbol;Acc:1933]	53	108	4	6	673	1349	6	5	4146	4771	12	2	928	1860	26	2
ENSG00000064932	SBNO2	protein_coding	19	1107636	1174282	-1	strawberry notch homolog 2 (Drosophila) [Source:HGNC Symbol;Acc:29158]	6833	6350	7045	5540	9917	7567	7113	5048	10030	7707	7059	4468	9657	7721	8443	4205
ENSG00000064933	PMS1	protein_coding	2	190649107	190742355	1	PMS1 postmeiotic segregation increased 1 (S. cerevisiae) [Source:HGNC Symbol;Acc:9121]	141	388	228	547	244	574	345	796	197	378	270	594	247	481	204	583
ENSG00000064961	HMG20B	protein_coding	19	3572775	3579086	1	high mobility group 20B [Source:HGNC Symbol;Acc:5002]	1613	2019	2158	2247	1068	1722	1633	2161	1070	1602	1479	1758	1289	1874	1433	2104
ENSG00000064989	CALCRL	protein_coding	2	188207856	188313187	-1	calcitonin receptor-like [Source:HGNC Symbol;Acc:16709]	52	85	370	523	310	291	1254	1916	200	198	937	1458	674	751	1445	3223
ENSG00000064995	TAF11	protein_coding	6	34845555	34855866	-1	TAF11 RNA polymerase II, TATA box binding protein (TBP)-associated factor, 28kDa [Source:HGNC Symbol;Acc:11544]	410	423	368	357	454	567	561	622	458	480	546	535	549	660	618	568
ENSG00000064999	ANKS1A	protein_coding	6	34857042	35059179	1	ankyrin repeat and sterile alpha motif domain containing 1A [Source:HGNC Symbol;Acc:20961]	1436	2132	1882	2513	989	1617	1366	2348	1090	1571	1556	2288	1309	1858	1221	2351
ENSG00000065000	AP3D1	protein_coding	19	2100988	2164464	-1	adaptor-related protein complex 3, delta 1 subunit [Source:HGNC Symbol;Acc:568]	8517	10599	9929	11872	6007	8571	5794	9965	5268	8644	5852	8474	6505	8908	5829	8294
ENSG00000065029	ZNF76	protein_coding	6	35226686	35263762	1	zinc finger protein 76 [Source:HGNC Symbol;Acc:13149]	453	731	461	725	666	843	631	863	536	813	393	715	727	948	551	880
ENSG00000065054	SLC9A3R2	protein_coding	16	2075357	2089027	1	solute carrier family 9, subfamily A (NHE3, cation proton antiporter 3), member 3 regulator 2 [Source:HGNC Symbol;Acc:11076]	566	643	569	630	768	664	746	727	649	661	761	624	792	737	777	657
ENSG00000065057	NTHL1	protein_coding	16	2089816	2097867	-1	nth endonuclease III-like 1 (E. coli) [Source:HGNC Symbol;Acc:8028]	103	202	168	290	124	276	220	308	132	193	187	256	134	233	198	275
ENSG00000065060	UHRF1BP1	protein_coding	6	34759857	34850915	1	UHRF1 binding protein 1 [Source:HGNC Symbol;Acc:21216]	1284	1821	1389	1933	741	1560	915	1780	906	1840	1087	2287	817	1366	501	1383
ENSG00000065135	GNAI3	protein_coding	1	110091233	110136975	1	guanine nucleotide binding protein (G protein), alpha inhibiting activity polypeptide 3 [Source:HGNC Symbol;Acc:4387]	4315	3416	4804	3649	3122	3987	3911	3908	3110	3188	4115	4556	3645	3692	4249	3592
ENSG00000065150	IPO5	protein_coding	13	98605742	98676551	1	importin 5 [Source:HGNC Symbol;Acc:6402]	5562	6270	5092	5899	4465	5653	3727	6558	3606	4583	4120	6187	4062	4978	2827	4974
ENSG00000065154	OAT	protein_coding	10	126085872	126107545	-1	ornithine aminotransferase [Source:HGNC Symbol;Acc:8091]	1100.95	1251.95	1337.94	1286.99	1154.93	1671.85	1203.99	1425.95	1272.93	1636.9	1565.85	1727.92	1268.95	1710.96	1097.96	1483.95
ENSG00000065183	WDR3	protein_coding	1	118472343	118503049	1	WD repeat domain 3 [Source:HGNC Symbol;Acc:12755]	320	703	523	927	350	923	607	1230	453	831	697	1436	524	975	481	1135
ENSG00000065243	PKN2	protein_coding	1	89149905	89301938	1	protein kinase N2 [Source:HGNC Symbol;Acc:9406]	2011	2348	2092	2290	1779	2547	2016	2568	1742	2253	1990	2573	2070	2307	1584	2504
ENSG00000065268	WDR18	protein_coding	19	983174	994556	1	WD repeat domain 18 [Source:HGNC Symbol;Acc:17956]	692	1106	821	1162	512	723	580	799	559	836	543	867	887	1219	675	997
ENSG00000065308	TRAM2	protein_coding	6	52362200	52441713	-1	translocation associated membrane protein 2 [Source:HGNC Symbol;Acc:16855]	2259	2061	3822	2687	3389	2077	5985	3480	2564	1980	4516	2741	2340	2378	3582	2463
ENSG00000065320	NTN1	protein_coding	17	8924859	9147317	1	netrin 1 [Source:HGNC Symbol;Acc:8029]	1233	591	146	32	644	255	131	8	1000	394	130	15	1674	687	353	22
ENSG00000065325	GLP2R	protein_coding	17	9725523	9795419	1	glucagon-like peptide 2 receptor [Source:HGNC Symbol;Acc:4325]	1	0	0	1	2	1	2	0	0	0	0	0	0	0	0	1
ENSG00000065328	MCM10	protein_coding	10	13203554	13253104	1	minichromosome maintenance complex component 10 [Source:HGNC Symbol;Acc:18043]	41	354	118	542	18	159	30	304	15	134	14	299	17	140	6	175
ENSG00000065357	DGKA	protein_coding	12	56321103	56347811	1	diacylglycerol kinase, alpha 80kDa [Source:HGNC Symbol;Acc:2849]	2572	2659	2976	2721	1689	1895	2096	2421	1427	1439	1768	2007	1305	1346	1255	1700
ENSG00000065361	ERBB3	protein_coding	12	56473641	56497289	1	v-erb-b2 erythroblastic leukemia viral oncogene homolog 3 (avian) [Source:HGNC Symbol;Acc:3431]	2882	2421	2300	1985	883	1254	1030	1169	681	1220	919	1138	1077	1204	1549	1109
ENSG00000065371	ROPN1	protein_coding	3	123687368	123711025	-1	rhophilin associated tail protein 1 [Source:HGNC Symbol;Acc:17692]	0	0	1	0	0	1	0	0	0	0	0	0	0	0	0	0
ENSG00000065413	ANKRD44	protein_coding	2	197831741	198175897	-1	ankyrin repeat domain 44 [Source:HGNC Symbol;Acc:25259]	32	76	38	89	91	252	89	259	98	264	92	301	68	176	39	236
ENSG00000065427	KARS	protein_coding	16	75661622	75682541	-1	lysyl-tRNA synthetase [Source:HGNC Symbol;Acc:6215]	3050.18	4345	3571	4811	2367	3837	2747	5087	2079	3589	2861	4263	2583	3740	2464	3484
ENSG00000065457	ADAT1	protein_coding	16	75630879	75657198	-1	adenosine deaminase, tRNA-specific 1 [Source:HGNC Symbol;Acc:228]	303	695	383	804	309	726	386	971	300	760	380	948	373	771	178	775
ENSG00000065485	PDIA5	protein_coding	3	122785909	122944074	1	protein disulfide isomerase family A, member 5 [Source:HGNC Symbol;Acc:24811]	992.22	958	1188	996.14	1002.24	844	684	627.97	977	937.88	609	514.33	1091	878	770	502.62
ENSG00000065491	TBC1D22B	protein_coding	6	37225548	37300746	1	TBC1 domain family, member 22B [Source:HGNC Symbol;Acc:21602]	767	802	791	688	654	786	595	746	637	800	648	706	728	813	690	603
ENSG00000065518	NDUFB4	protein_coding	3	120315156	120321347	1	NADH dehydrogenase (ubiquinone) 1 beta subcomplex, 4, 15kDa [Source:HGNC Symbol;Acc:7699]	1699.67	1702.97	1831.72	1924.95	1769.2	1354.35	1544.05	1889.54	1435.01	1496	1736.52	1549.32	1772.41	1539.82	1718.09	1507.07
ENSG00000065526	SPEN	protein_coding	1	16174359	16266955	1	spen homolog, transcriptional regulator (Drosophila) [Source:HGNC Symbol;Acc:17575]	3672	3873	2841	3110.98	2686	3105	1783	2612	3174	4125	1959	2954	3550	2596	1807	2091
ENSG00000065534	MYLK	protein_coding	3	123328896	123603178	-1	myosin light chain kinase [Source:HGNC Symbol;Acc:7590]	5826	9038.12	11258	15701	7635	10096	14154	21918.7	8664	11476	15683.9	23123	8607	10741	8660	17780.9
ENSG00000065548	ZC3H15	protein_coding	2	187350883	187374090	1	zinc finger CCCH-type containing 15 [Source:HGNC Symbol;Acc:29528]	1265	1737	1444	1909	1104	2075	1328	2569	1113	1683	1513	2246	1309	2080	1045	2270
ENSG00000065559	MAP2K4	protein_coding	17	11924141	12047147	1	mitogen-activated protein kinase kinase 4 [Source:HGNC Symbol;Acc:6844]	1226.14	1458.76	1265.79	1410.41	938.24	1262.57	1056.23	1430.58	896.83	1151.29	961.07	1362.51	1100.1	1337	871.35	1206.97
ENSG00000065600	TMEM206	protein_coding	1	212537273	212588243	-1	transmembrane protein 206 [Source:HGNC Symbol;Acc:25593]	129	284	147	259	72	120	53	123	110	263	121	283	101	223	81	198
ENSG00000065609	SNAP91	protein_coding	6	84262599	84419410	-1	synaptosomal-associated protein, 91kDa homolog (mouse) [Source:HGNC Symbol;Acc:14986]	2	2	1	2	38	10	58	12	26	5	44	8	1	2	1	3
ENSG00000065613	SLK	protein_coding	10	105726959	105788991	1	STE20-like kinase [Source:HGNC Symbol;Acc:11088]	2661	2810	3080	3356	2398	3337	2890	4298	2266	2938	2919	4155	2678	2865	3178	3855
ENSG00000065615	CYB5R4	protein_coding	6	84569362	84670146	1	cytochrome b5 reductase 4 [Source:HGNC Symbol;Acc:20147]	460	499	451	445	407	490	482	632	310	389	434	614	434	442	323	407
ENSG00000065618	COL17A1	protein_coding	10	105791044	105845760	-1	collagen, type XVII, alpha 1 [Source:HGNC Symbol;Acc:2194]	722	306	1188	415	1717	1167	3571	2267	1025	696	1982	1270	1794	754	3282	1241
ENSG00000065621	GSTO2	protein_coding	10	106028631	106059616	1	glutathione S-transferase omega 2 [Source:HGNC Symbol;Acc:23064]	137	239	241	310	127	155	265	325	218	252	336	373	178	195	275	260
ENSG00000065665	SEC61A2	protein_coding	10	12171636	12211960	1	Sec61 alpha 2 subunit (S. cerevisiae) [Source:HGNC Symbol;Acc:17702]	121	183	104	160	146	207	150	235	132	179	111	165	173	253	85	235
ENSG00000065675	PRKCQ	protein_coding	10	6469105	6622263	-1	protein kinase C, theta [Source:HGNC Symbol;Acc:9410]	290	418	414	564	495	591	489	812	450	650	436	715	558	558	474	587
ENSG00000065717	TLE2	protein_coding	19	2997636	3047633	-1	transducin-like enhancer of split 2 (E(sp1) homolog, Drosophila) [Source:HGNC Symbol;Acc:11838]	34	45	76	83	126	254	246	335	237	400	454	426	103	183	248	214
ENSG00000065802	ASB1	protein_coding	2	239335383	239360891	1	ankyrin repeat and SOCS box containing 1 [Source:HGNC Symbol;Acc:16011]	879	1063	1011	1141	939	1220	1022	1335	1106	1310	1059	1412	1156	1201	1107	1339
ENSG00000065809	FAM107B	protein_coding	10	14560556	14816896	-1	family with sequence similarity 107, member B [Source:HGNC Symbol;Acc:23726]	4619	3628	5922	3081	2643	2607	3759	3041	2207	1918	2943	1990	3062	2945	3606	2687
ENSG00000065833	ME1	protein_coding	6	83920108	84140797	-1	malic enzyme 1, NADP(+)-dependent, cytosolic [Source:HGNC Symbol;Acc:6983]	1176	1204	970	961	576	1109	573	1116	466	926	595	1035	487	1027	356	800
ENSG00000065882	TBC1D1	protein_coding	4	37892708	38140796	1	TBC1 (tre-2/USP6, BUB2, cdc16) domain family, member 1 [Source:HGNC Symbol;Acc:11578]	3234	3797	4348	4985	1936	2860	2644	4051	2240	3460	3318	4432	1614	2377	1841	2677
ENSG00000065883	CDK13	protein_coding	7	39989636	40136733	1	cyclin-dependent kinase 13 [Source:HGNC Symbol;Acc:1733]	1479	1819	1472	1728	1208	1668	1181	1851	1262	1744	1301	1933	1444	1709	993	1710
ENSG00000065911	MTHFD2	protein_coding	2	74425689	74444692	1	methylenetetrahydrofolate dehydrogenase (NADP+ dependent) 2, methenyltetrahydrofolate cyclohydrolase [Source:HGNC Symbol;Acc:7434]	2192.52	1718	1865	1396.99	1072	1401	1075	1240	981	1360	1104	1355	1007.99	983	699	794
ENSG00000065923	SLC9A7	protein_coding	X	46464753	46618490	-1	solute carrier family 9, subfamily A (NHE7, cation proton antiporter 7), member 7 [Source:HGNC Symbol;Acc:17123]	487	407	423	334	557	370	406	298	671	481	443	380	593	440	476	270
ENSG00000065970	FOXJ2	protein_coding	12	8185299	8208099	1	forkhead box J2 [Source:HGNC Symbol;Acc:24818]	1325	1159	1164	1015	717	934	727	891	717	862	677	780	787	853	651	726
ENSG00000065978	YBX1	protein_coding	1	43148098	43168020	1	Y box binding protein 1 [Source:HGNC Symbol;Acc:8014]	20089.5	22175.8	23462.2	24733.8	23635.1	21870.7	27136.2	28889.6	18251.6	19554.4	23512.4	23086.6	21263.6	21664	23625.1	21496.5
ENSG00000065989	PDE4A	protein_coding	19	10527449	10580305	1	phosphodiesterase 4A, cAMP-specific [Source:HGNC Symbol;Acc:8780]	368	362	400	389	220	345	197	325	257	355	186	282	253	301	265	214
ENSG00000066027	PPP2R5A	protein_coding	1	212458782	212535200	1	protein phosphatase 2, regulatory subunit B', alpha [Source:HGNC Symbol;Acc:9309]	1955	1789	2441	2010	1381	1533	2374	1996	1740	1528	3109	2231	1428	1683	3994	1757
ENSG00000066032	CTNNA2	protein_coding	2	79412357	80875905	1	catenin (cadherin-associated protein), alpha 2 [Source:HGNC Symbol;Acc:2510]	8	4	16	10	34	43	128	122	21	29	54	70	30	21	39	26
ENSG00000066044	ELAVL1	protein_coding	19	8023463	8070543	-1	ELAV (embryonic lethal, abnormal vision, Drosophila)-like 1 (Hu antigen R) [Source:HGNC Symbol;Acc:3312]	2100	2954	2310	3172	1690	2499	1980	3144	1437	2335	1834	2688	1793	2710	1702	2544
ENSG00000066056	TIE1	protein_coding	1	43766664	43788779	1	tyrosine kinase with immunoglobulin-like and EGF-like domains 1 [Source:HGNC Symbol;Acc:11809]	2	2	0	1	2	0	0	0	1	0	0	0	2	1	1	4
ENSG00000066084	DIP2B	protein_coding	12	50898768	51142450	1	DIP2 disco-interacting protein 2 homolog B (Drosophila) [Source:HGNC Symbol;Acc:29284]	2456	2750	2754	2947	1434	1989	1796	2145	2083	2351	2210	2837	1849	1945	2056	2200
ENSG00000066117	SMARCD1	protein_coding	12	50478755	50494495	1	SWI/SNF related, matrix associated, actin dependent regulator of chromatin, subfamily d, member 1 [Source:HGNC Symbol;Acc:11106]	1467	2382	1925	2711	1332	2160	1329	2726	1173	2066	1216	2233	1396	2273	770	2148
ENSG00000066135	KDM4A	protein_coding	1	44115829	44171186	1	lysine (K)-specific demethylase 4A [Source:HGNC Symbol;Acc:22978]	1865	2026	2018	2141	1252	1962	1595	2366	1251	1859	1517	2338	1715	2216	1088	2133
ENSG00000066136	NFYC	protein_coding	1	41157320	41237275	1	nuclear transcription factor Y, gamma [Source:HGNC Symbol;Acc:7806]	688	1008	825	1131	641	890	721	1324	532	879	598	986	701	909	677	867
ENSG00000066185	ZMYND12	protein_coding	1	42896000	42921938	-1	zinc finger, MYND-type containing 12 [Source:HGNC Symbol;Acc:21192]	4	3	2	8	16	17	22	28	18	11	36	16	18	5	21	8
ENSG00000066230	SLC9A3	protein_coding	5	473425	524447	-1	solute carrier family 9, subfamily A (NHE3, cation proton antiporter 3), member 3 [Source:HGNC Symbol;Acc:11073]	3	3	1	0	1	9	5	0	68	92	22	12	3	5	6	1
ENSG00000066248	NGEF	protein_coding	2	233743396	233877982	-1	neuronal guanine nucleotide exchange factor [Source:HGNC Symbol;Acc:7807]	345	114	61	41	790	251	489	262	310	118	293	103	330	96	125	37
ENSG00000066279	ASPM	protein_coding	1	197053258	197115824	-1	asp (abnormal spindle) homolog, microcephaly associated (Drosophila) [Source:HGNC Symbol;Acc:19048]	1009	2192	1876	2518	220	1047	541	1476	100	637	122	1117	258	730	95	767
ENSG00000066294	CD84	protein_coding	1	160510885	160549306	-1	CD84 molecule [Source:HGNC Symbol;Acc:1704]	0	0	0	0	0	0	0	0	0	0	0	0	0	0	0	0
ENSG00000066322	ELOVL1	protein_coding	1	43829068	43833697	-1	ELOVL fatty acid elongase 1 [Source:HGNC Symbol;Acc:14418]	4501	3932	4165	4099	3392	3304	3127	3491	3534	3435	3715	3343	3198	3353	2304	2587
ENSG00000066336	SPI1	protein_coding	11	47376411	47400127	-1	spleen focus forming virus (SFFV) proviral integration oncogene spi1 [Source:HGNC Symbol;Acc:11241]	0	1	2	1	3	1	1	1	3	5	0	3	0	0	0	3
ENSG00000066379	ZNRD1	protein_coding	6	30026676	30032686	1	zinc ribbon domain containing 1 [Source:HGNC Symbol;Acc:13182]	206	196	229	254	144	219	212	235	197	260	278	298	206	222	373	243
ENSG00000066382	MPPED2	protein_coding	11	30406040	30608419	-1	metallophosphoesterase domain containing 2 [Source:HGNC Symbol;Acc:1180]	0	0	0	0	0	0	0	0	0	0	0	0	0	1	0	0
ENSG00000066405	CLDN18	protein_coding	3	137717577	137752494	1	claudin 18 [Source:HGNC Symbol;Acc:2039]	0	0	0	0	0	0	0	0	0	0	0	0	0	0	0	0
ENSG00000066422	ZBTB11	protein_coding	3	101367733	101396339	-1	zinc finger and BTB domain containing 11 [Source:HGNC Symbol;Acc:16740]	834	882	806	790	710	984	879	1097	784	836	855	1050	996	1063	742	1033
ENSG00000066427	ATXN3	protein_coding	14	92524896	92572965	-1	ataxin 3 [Source:HGNC Symbol;Acc:7106]	661	499	587.79	450	637	602.62	721	584.34	542	429	582.88	476	551.17	473.55	617.16	503.63
ENSG00000066455	GOLGA5	protein_coding	14	93260576	93306308	1	golgin A5 [Source:HGNC Symbol;Acc:4428]	1228	1323	1371	1185	1535	1552	1311	1609	1146	1358	1271	1410	1418	1419	1386	1212
ENSG00000066468	FGFR2	protein_coding	10	123237848	123357972	-1	fibroblast growth factor receptor 2 [Source:HGNC Symbol;Acc:3689]	71	200	628	1255	32	97	166	486	107	233	150	547	131	264	129	584
ENSG00000066557	LRRC40	protein_coding	1	70610488	70671303	-1	leucine rich repeat containing 40 [Source:HGNC Symbol;Acc:26004]	564	676	741	926	547	773	717	1187	460	598	676	929	591	755	515	862
ENSG00000066583	ISOC1	protein_coding	5	128430386	128449721	1	isochorismatase domain containing 1 [Source:HGNC Symbol;Acc:24254]	356	589	419	668	321	651	340	684	397	601	380	699	361	565	235	577
ENSG00000066629	EML1	protein_coding	14	100204030	100408397	1	echinoderm microtubule associated protein like 1 [Source:HGNC Symbol;Acc:3330]	4212	3530	1599	1392	5848	7741	3572	4508	4896	6556	4293	4346	5757	6070	2088	2409
ENSG00000066651	TRMT11	protein_coding	6	126307576	126360937	1	tRNA methyltransferase 11 homolog (S. cerevisiae) [Source:HGNC Symbol;Acc:21080]	146	240	198	227	161	312	219	307	145	216	186	272	187	318	218	270
ENSG00000066654	THUMPD1	protein_coding	16	20744986	20753406	-1	THUMP domain containing 1 [Source:HGNC Symbol;Acc:23807]	988	1238	1064	1366	885	1576	1073	1671	928	1199	1049	1464	1162	1498	842	1553
ENSG00000066697	MSANTD3	protein_coding	9	103189438	103213511	1	Myb/SANT-like DNA-binding domain containing 3 [Source:HGNC Symbol;Acc:23370]	2831.56	1492.02	2862.28	1115.98	3362.13	1781.16	3077	1512.31	2564.01	1363.99	2525.77	1133.96	3121.09	1785.66	4048.31	1105.92
ENSG00000066735	KIF26A	protein_coding	14	104605060	104647231	1	kinesin family member 26A [Source:HGNC Symbol;Acc:20226]	2	0	4	4	15	15	0	5	57	44	2	12	58	58	0	2
ENSG00000066739	ATG2B	protein_coding	14	96747595	96830207	-1	autophagy related 2B [Source:HGNC Symbol;Acc:20187]	969	1035	1263	1444	1202	985	1265	1413	1389	1386	1488	1887	1111	1059	1082	1383
ENSG00000066777	ARFGEF1	protein_coding	8	68085747	68255912	-1	ADP-ribosylation factor guanine nucleotide-exchange factor 1 (brefeldin A-inhibited) [Source:HGNC Symbol;Acc:15772]	5727	4978	5831	4824	3628	4956	3715	5048	4628	5294	4669	6071	4894	4805	3986	4811
ENSG00000066813	ACSM2B	protein_coding	16	20547548	20587749	-1	acyl-CoA synthetase medium-chain family member 2B [Source:HGNC Symbol;Acc:30931]	0	0	0	0	0	0	0	1	0	1.93	1	1.19	0	0	2	2.17
ENSG00000066827	ZFAT	protein_coding	8	135490031	135725292	-1	zinc finger and AT hook domain containing [Source:HGNC Symbol;Acc:19899]	334	344	368	385	344	360	286	512	332	388	287	423	408	429	269	411
ENSG00000066855	MTFR1	protein_coding	8	66556124	66683496	1	mitochondrial fission regulator 1 [Source:HGNC Symbol;Acc:29510]	805	957	589	824	587	1159	683	975	623	1026	755	1104	688	1070	418	894
ENSG00000066923	STAG3	protein_coding	7	99775186	99819111	1	stromal antigen 3 [Source:HGNC Symbol;Acc:11356]	13.94	34.8	23.44	24.95	32.12	53.47	27.74	44.45	27.88	54.72	15.34	29.64	24.69	26.97	12.73	18.39
ENSG00000066926	FECH	protein_coding	18	55215515	55254004	-1	ferrochelatase [Source:HGNC Symbol;Acc:3647]	452	712	492	904	446	1027	561	1268	377	970	448	1348	457	956	325	1062
ENSG00000066933	MYO9A	protein_coding	15	72114632	72410918	-1	myosin IXA [Source:HGNC Symbol;Acc:7608]	1669	1333	1927	1658	1528	1519	1922	2183	2413	2205	2808	3351	1847	1261	1875	2079
ENSG00000067048	DDX3Y	protein_coding	Y	15016019	15032390	1	DEAD (Asp-Glu-Ala-Asp) box polypeptide 3, Y-linked [Source:HGNC Symbol;Acc:2699]	2137	1935	2310	1516	3078	2743	3250	2087	3063	2150	2774	1765	4075	3024	3801	2480
ENSG00000067057	PFKP	protein_coding	10	3109712	3179904	1	phosphofructokinase, platelet [Source:HGNC Symbol;Acc:8878]	26974	13072	28758	11127	25228	10091	27185	9098	26020	11164.5	25563	9368	25241	9594	33235	7511
ENSG00000067064	IDI1	protein_coding	10	1085848	1095110	-1	isopentenyl-diphosphate delta isomerase 1 [Source:HGNC Symbol;Acc:5387]	7239.01	4513	6033	3972.16	2600	4300.01	3332	4398.02	2284	3295	2647	4505	2507	3910	785	3184
ENSG00000067066	SP100	protein_coding	2	231280657	231408805	1	SP100 nuclear antigen [Source:HGNC Symbol;Acc:11206]	2262.44	1525	1837	1160.57	2225.88	1717.95	2216.44	1716.55	1603.93	1272	1905	1325.82	2406.52	1863.23	2331	1449
ENSG00000067082	KLF6	protein_coding	10	3818188	3827473	-1	Kruppel-like factor 6 [Source:HGNC Symbol;Acc:2235]	24934	13371	22118	9043	19226	11626	19251	10314	15267	9135	16949	8456	15381	9184	17772	7723
ENSG00000067113	PPAP2A	protein_coding	5	54720682	54830878	-1	phosphatidic acid phosphatase type 2A [Source:HGNC Symbol;Acc:9228]	553	405	620.43	477	718.23	550	801.23	737	716	613	892.77	763	590	540.07	666.53	544
ENSG00000067141	NEO1	protein_coding	15	73344051	73597547	1	neogenin 1 [Source:HGNC Symbol;Acc:7754]	1627	2415	1832	2118	1630	2291	1291	1888	1957	3009	1564	2209	2440	2985	1162	1990
ENSG00000067167	TRAM1	protein_coding	8	71485677	71520622	-1	translocation associated membrane protein 1 [Source:HGNC Symbol;Acc:20568]	13371	11539	18905	16871	11246	12020	12672	14655	11185	11196	14263	17066	11423	12318	9812	13492
ENSG00000067177	PHKA1	protein_coding	X	71798664	71934167	-1	phosphorylase kinase, alpha 1 (muscle) [Source:HGNC Symbol;Acc:8925]	191.93	322.16	254.17	387.4	139.3	216.74	162.68	324.82	179.37	275.36	208.79	333.48	189.94	282.56	194.71	326.24
ENSG00000067182	TNFRSF1A	protein_coding	12	6437923	6451280	-1	tumor necrosis factor receptor superfamily, member 1A [Source:HGNC Symbol;Acc:11916]	3383	3693	3475	4081	3833	4898	3530	4667	4077	5256	4316	4471	4165	5363	3967	3909
ENSG00000067191	CACNB1	protein_coding	17	37329709	37353956	-1	calcium channel, voltage-dependent, beta 1 subunit [Source:HGNC Symbol;Acc:1401]	206	139	248	117	145	96	152	116	150	116	112	78	120	87	148	92
ENSG00000067208	EVI5	protein_coding	1	92974253	93257961	-1	ecotropic viral integration site 5 [Source:HGNC Symbol;Acc:3501]	443	603	428	493	355	606	370	604	423	621	481	690	409	572	236	551
ENSG00000067221	STOML1	protein_coding	15	74275547	74286963	-1	stomatin (EPB72)-like 1 [Source:HGNC Symbol;Acc:14560]	786	1003	324	556	779	1386	350	587	659	1402	312	530	889	1244	225	460
ENSG00000067225	PKM	protein_coding	15	72491370	72524164	-1	pyruvate kinase, muscle [Source:HGNC Symbol;Acc:9021]	153693	111165	173987	119228	142618	126043	161490	138732	138840	125257	162787	120095	142638	118020	132280	90031.2
ENSG00000067248	DHX29	protein_coding	5	54552073	54603550	-1	DEAH (Asp-Glu-Ala-His) box polypeptide 29 [Source:HGNC Symbol;Acc:15815]	491	1181	685	1508	501	1575	606	2419	457	1390	600	2240	593	1515	213	1689
ENSG00000067334	DNTTIP2	protein_coding	1	94333373	94345474	-1	deoxynucleotidyltransferase, terminal, interacting protein 2 [Source:HGNC Symbol;Acc:24013]	1586	2044	1570	1756	1468	2378	1575	2670	1254	1783	1380	2178	1482	1939	1277	1830
ENSG00000067365	METTL22	protein_coding	16	8715540	8740081	1	methyltransferase like 22 [Source:HGNC Symbol;Acc:28368]	346	266	262	241	365	242	238	223	482	337	177	191	573	307	289	227
ENSG00000067369	TP53BP1	protein_coding	15	43699407	43802926	-1	tumor protein p53 binding protein 1 [Source:HGNC Symbol;Acc:11999]	1591	2083	1907	2392	1452	2421	1487	2678	1999	2780	1980	2836	2071	2770	1562	2744
ENSG00000067445	TRO	protein_coding	X	54946895	54957864	1	trophinin [Source:HGNC Symbol;Acc:12326]	42	73.11	98	111	88	121	161	168	46	53.01	68	85	65	75	97.08	124
ENSG00000067533	RRP15	protein_coding	1	218458629	218511325	1	ribosomal RNA processing 15 homolog (S. cerevisiae) [Source:HGNC Symbol;Acc:24255]	208	421	266	481	265	604	334	808	144	414	253	770	285	536	212	756
ENSG00000067560	RHOA	protein_coding	3	49396578	49450431	-1	ras homolog family member A [Source:HGNC Symbol;Acc:667]	17076	15948	18579	16885	14116	14871	15643	17759	12682	12949	15108	15530	13323	14103	12850	12365
ENSG00000067596	DHX8	protein_coding	17	41561233	41621831	1	DEAH (Asp-Glu-Ala-His) box polypeptide 8 [Source:HGNC Symbol;Acc:2749]	1211	1561	1136	1668	871	1401	788	1651	844	1687	827	1646	1047	1716	656	1465
ENSG00000067601	PMS2P4	pseudogene	7	66752528	66767894	-1	postmeiotic segregation increased 2 pseudogene 4 [Source:HGNC Symbol;Acc:9129]	28.41	28.83	26.98	39.85	20.89	62.82	32.28	76.78	24.26	32.56	24.92	58.29	35.49	50.33	28.4	74.05
ENSG00000067606	PRKCZ	protein_coding	1	1981909	2116834	1	protein kinase C, zeta [Source:HGNC Symbol;Acc:9412]	1094	964	1044	955	770	714	867	871	786	788	981	851	853	806	964	781
ENSG00000067646	ZFY	protein_coding	Y	2803112	2850547	1	zinc finger protein, Y-linked [Source:HGNC Symbol;Acc:12870]	422.99	414.04	367.64	391.53	256.54	448.98	237.09	372.05	307.92	389.75	245.06	386.87	540.38	539.61	223.69	457.63
ENSG00000067704	IARS2	protein_coding	1	220267444	220321380	1	isoleucyl-tRNA synthetase 2, mitochondrial [Source:HGNC Symbol;Acc:29685]	5598	3849	6089	4106	5796	4388	7539	5011	5783	4208	6802	5643	6116	4257	6566	4625
ENSG00000067715	SYT1	protein_coding	12	79257773	79845788	1	synaptotagmin I [Source:HGNC Symbol;Acc:11509]	11	11	16	15	7	6	8	15	2	11	6	7	13	18	6	14
ENSG00000067798	NAV3	protein_coding	12	78224685	78606790	1	neuron navigator 3 [Source:HGNC Symbol;Acc:15998]	1515	1766	1225	664	932	1398	410	501	605	984	298	265	898	996	107	172
ENSG00000067829	IDH3G	protein_coding	X	153051221	153059978	-1	isocitrate dehydrogenase 3 (NAD+) gamma [Source:HGNC Symbol;Acc:5386]	1677	1760	1855	2109	1624	1571	1586	2040	1357	1677	1327	1595	1553	1648	1482	1407
ENSG00000067836	ROGDI	protein_coding	16	4846969	4852951	-1	rogdi homolog (Drosophila) [Source:HGNC Symbol;Acc:29478]	248	393	298	490	352	451	478	785	287	501	411	612	268	426	226	624
ENSG00000067840	PDZD4	protein_coding	X	153067621	153096020	-1	PDZ domain containing 4 [Source:HGNC Symbol;Acc:21167]	23	4	18	4	143	9	90	7	133	8	55	6	105	10	81	2
ENSG00000067842	ATP2B3	protein_coding	X	152783134	152848397	1	ATPase, Ca++ transporting, plasma membrane 3 [Source:HGNC Symbol;Acc:816]	0	0	0	0	0	0	0	0	0	0	0	0	0	0	1	0
ENSG00000067900	ROCK1	protein_coding	18	18529701	18691812	-1	Rho-associated, coiled-coil containing protein kinase 1 [Source:HGNC Symbol;Acc:10251]	3198.34	3094.56	3505.86	3026.28	2413.6	3259.68	2652.19	3480.15	2669.9	2974.51	3037.54	3647.3	2773.64	3100.06	2227	3240.91
ENSG00000067955	CBFB	protein_coding	16	67063019	67134961	1	core-binding factor, beta subunit [Source:HGNC Symbol;Acc:1539]	1180	1555	1411	1611	939	1436	1163	1659	817	1126	1122	1425	1041	1385	954	1582
ENSG00000067992	PDK3	protein_coding	X	24483338	24557954	1	pyruvate dehydrogenase kinase, isozyme 3 [Source:HGNC Symbol;Acc:8811]	251	128	294	141	470	130	521	158	564	198	546	204	458	164	496	116
ENSG00000068001	HYAL2	protein_coding	3	50355221	50360337	-1	hyaluronoglucosaminidase 2 [Source:HGNC Symbol;Acc:5321]	952.74	1831	1319.46	2285	685	1333	898.22	1874	863.92	1569.66	1306.44	1782.46	926.99	1569.76	704.43	1590.47
ENSG00000068024	HDAC4	protein_coding	2	239969864	240323348	-1	histone deacetylase 4 [Source:HGNC Symbol;Acc:14063]	511	685	700	850	602	688	660	900	740	857	651	905	1293	961	746	995
ENSG00000068028	RASSF1	protein_coding	3	50367219	50378411	-1	Ras association (RalGDS/AF-6) domain family member 1 [Source:HGNC Symbol;Acc:9882]	979	568	866	513	970	612	1000	542	855	604	838	614	1023	617	1035	437
ENSG00000068078	FGFR3	protein_coding	4	1795034	1810599	1	fibroblast growth factor receptor 3 [Source:HGNC Symbol;Acc:3690]	24	26	40	48	13	17	27	38	21	38	45	92	31	40	49	120
ENSG00000068079	IFI35	protein_coding	17	41158742	41166473	1	interferon-induced protein 35 [Source:HGNC Symbol;Acc:5399]	485	653	248	490	282	582	330	553	215	448	260	441	387	652	252	350
ENSG00000068097	HEATR6	protein_coding	17	58120555	58156292	-1	HEAT repeat containing 6 [Source:HGNC Symbol;Acc:24076]	303	439	296	336	412	670	457	705	350	675	436	587	445	684	383	487
ENSG00000068120	COASY	protein_coding	17	40713485	40718295	1	CoA synthase [Source:HGNC Symbol;Acc:29932]	2190	3433	2482	3746	1782	2693	1945	2755	2053	3228	2121	2770	1987	2978	2079	2391
ENSG00000068137	PLEKHH3	protein_coding	17	40819932	40829048	-1	pleckstrin homology domain containing, family H (with MyTH4 domain) member 3 [Source:HGNC Symbol;Acc:26105]	806	673	854	631	725	586	820	589	601	484	526	423	723	579	881	537
ENSG00000068305	MEF2A	protein_coding	15	100017370	100256671	1	myocyte enhancer factor 2A [Source:HGNC Symbol;Acc:6993]	2445	1793	3221	1964	2762	2205	4316	2887	3075	2149	4856	2870	3098	2007	6517	2297
ENSG00000068308	OTUD5	protein_coding	X	48779305	48815648	-1	OTU domain containing 5 [Source:HGNC Symbol;Acc:25402]	2154	2347	2140	2308	1943	1959	1699	2136	1495	1985	1366	1638	1811	2066	1497	1680
ENSG00000068323	TFE3	protein_coding	X	48886242	48901012	-1	transcription factor binding to IGHM enhancer 3 [Source:HGNC Symbol;Acc:11752]	5578	4764	4869	3605	3983	4041	3205	3137	3488	4020	3082	2681	3937	4032	3679	2499
ENSG00000068354	TBC1D25	protein_coding	X	48397845	48420997	1	TBC1 domain family, member 25 [Source:HGNC Symbol;Acc:8092]	721	568	534	512	573	537	470	591	497	532	481	472	569	593	577	403
ENSG00000068366	ACSL4	protein_coding	X	108872579	108976632	-1	acyl-CoA synthetase long-chain family member 4 [Source:HGNC Symbol;Acc:3571]	16162.9	17615.6	10794	9406.89	11256.9	28018.6	7920.94	14171.9	18923.3	31579.8	13875.9	21792.8	15066.8	31436.7	7298	16315
ENSG00000068383	INPP5A	protein_coding	10	134351324	134596979	1	inositol polyphosphate-5-phosphatase, 40kDa [Source:HGNC Symbol;Acc:6076]	683	855	889	1004	399	607	556	805	457	549	678	772	489	673	530	812
ENSG00000068394	GPKOW	protein_coding	X	48970334	48980151	-1	G patch domain and KOW motifs [Source:HGNC Symbol;Acc:30677]	504	594	447	621	404	677	431	573	320	595	343	544	393	607	305	471
ENSG00000068400	GRIPAP1	protein_coding	X	48830134	48858675	-1	GRIP1 associated protein 1 [Source:HGNC Symbol;Acc:18706]	1332	1337	1236	1137	1261	1661	1291	1413	1147	1473	983	1250	1572	1706	1270	1530
ENSG00000068438	FTSJ1	protein_coding	X	48334541	48344752	1	FtsJ RNA methyltransferase homolog 1 (E. coli) [Source:HGNC Symbol;Acc:13254]	983	1054	966	1081	824	922	726	1074	598	829	625	888	975	1053	823	989
ENSG00000068489	PRR11	protein_coding	17	57232860	57282066	1	proline rich 11 [Source:HGNC Symbol;Acc:25619]	1070	1542	1548	1670	180	565	454	946	88	380	144	531	255	565	144	556
ENSG00000068615	REEP1	protein_coding	2	86441116	86565206	-1	receptor accessory protein 1 [Source:HGNC Symbol;Acc:25786]	1	5	9	17	15	41	23	40	5	17	9	22	7	15	7	29
ENSG00000068650	ATP11A	protein_coding	13	113344643	113541482	1	ATPase, class VI, type 11A [Source:HGNC Symbol;Acc:13552]	13992	15815.1	14827	15961.7	10255	10925	10313	11800.4	14842	14853	14331	15505	14393	11806	12845	12706
ENSG00000068654	POLR1A	protein_coding	2	86247339	86333278	-1	polymerase (RNA) I polypeptide A, 194kDa [Source:HGNC Symbol;Acc:17264]	959	2544	1288	2919	861	2458	1076	3282	1087	3176	1363	3990.91	1321.83	2425	586	2756
ENSG00000068697	LAPTM4A	protein_coding	2	20232411	20251789	-1	lysosomal protein transmembrane 4 alpha [Source:HGNC Symbol;Acc:6924]	7172	6073	9734	7368	8560	9376	14161	13234	10318	8646	16363	14005	8839	8979	13629	10977
ENSG00000068724	TTC7A	protein_coding	2	47143296	47303276	1	tetratricopeptide repeat domain 7A [Source:HGNC Symbol;Acc:19750]	1554	1881	1492	1921	977	1409	1044	1550	1241	1673	1337	1659	1032	1337	974	1124
ENSG00000068745	IP6K2	protein_coding	3	48725436	48777786	-1	inositol hexakisphosphate kinase 2 [Source:HGNC Symbol;Acc:17313]	1438	1478	1477	1496	1467	1455	1618	1767	1305	1318	1362	1298	1800	1832	1578	1958
ENSG00000068781	STON1-GTF2A1L	protein_coding	2	48757064	49003638	1	STON1-GTF2A1L readthrough [Source:HGNC Symbol;Acc:30651]	0	0	4.6	3.69	0	0	0	0	1.86	6.4	5.73	0	0	0	0	0
ENSG00000068784	SRBD1	protein_coding	2	45615819	45839304	-1	S1 RNA binding domain 1 [Source:HGNC Symbol;Acc:25521]	256	365	298	441	374	574	472	824	283	509	271	743	340	528	219	550
ENSG00000068793	CYFIP1	protein_coding	15	22892005	23006016	1	cytoplasmic FMR1 interacting protein 1 [Source:HGNC Symbol;Acc:13759]	7374	7656	8636	8311	5178	6396	5889	7331	5447	6961	6443	7402	6366	7008	6314	6344
ENSG00000068796	KIF2A	protein_coding	5	61601989	61833076	1	kinesin heavy chain member 2A [Source:HGNC Symbol;Acc:6318]	1702	1986	1670	1559	1693	1711	1010	1359	1816	1433	1128	1185	2510	2049	1167	1206
ENSG00000068831	RASGRP2	protein_coding	11	64494383	64512928	-1	RAS guanyl releasing protein 2 (calcium and DAG-regulated) [Source:HGNC Symbol;Acc:9879]	1	1	1	0	0	0	0	1	1	1	0	0	1	0	0	0
ENSG00000068878	PSME4	protein_coding	2	54091204	54197977	-1	proteasome (prosome, macropain) activator subunit 4 [Source:HGNC Symbol;Acc:20635]	3703	4522	3614	4251	1384	3122	1345	3152	1405	3173	1303	3146	1780	3012	829	2667
ENSG00000068885	IFT80	protein_coding	3	159974774	160117668	-1	intraflagellar transport 80 homolog (Chlamydomonas) [Source:HGNC Symbol;Acc:29262]	526	621.67	729.88	792	543.04	848	884	1093.64	570	637	743	1024	640.82	889	736	1233
ENSG00000068903	SIRT2	protein_coding	19	39369197	39390502	-1	sirtuin 2 [Source:HGNC Symbol;Acc:10886]	641	527	729	727	808	695	903	895	840	722	930	822	770	781	1262	815
ENSG00000068912	ERLEC1	protein_coding	2	54014181	54045956	1	endoplasmic reticulum lectin 1 [Source:HGNC Symbol;Acc:25222]	1172	1423	1076	1172	1643	2248	1203	1566	1921	2332	1540	1843	1869	2249	1194	1484
ENSG00000068971	PPP2R5B	protein_coding	11	64685025	64701947	1	protein phosphatase 2, regulatory subunit B', beta [Source:HGNC Symbol;Acc:9310]	3368	2111	1603	789	3690	1602	2233	817	3153	1729	1740	728	2961	1593	2098	682
ENSG00000068976	PYGM	protein_coding	11	64513861	64527769	-1	phosphorylase, glycogen, muscle [Source:HGNC Symbol;Acc:9726]	2	0	5	1	4	2	4	4	5	1	1	0	2	2	3	2
ENSG00000068985	PAGE1	protein_coding	X	49452053	49460596	-1	P antigen family, member 1 (prostate associated) [Source:HGNC Symbol;Acc:4107]	0	0	0	0	0	0	0	0	0	0	0	0	0	0	0	0
ENSG00000069011	PITX1	protein_coding	5	134362615	134370503	-1	paired-like homeodomain 1 [Source:HGNC Symbol;Acc:9004]	16	18	9	4	15	12	11	20	22	22	15	20	9	9	4	7
ENSG00000069018	TRPC7	protein_coding	5	135548999	135701225	-1	transient receptor potential cation channel, subfamily C, member 7 [Source:HGNC Symbol;Acc:20754]	0	0	1	6	0	1	1	7	1	2	5	7	0	0	1	4
ENSG00000069020	MAST4	protein_coding	5	65892176	66465423	1	microtubule associated serine/threonine kinase family member 4 [Source:HGNC Symbol;Acc:19037]	2534	1568	2297	1284	2919	1789	1729	1150	5162	3338	2466	1456	3285	1709	1718	633
ENSG00000069122	GPR116	protein_coding	6	46820249	46922680	-1	G protein-coupled receptor 116 [Source:HGNC Symbol;Acc:19030]	11	14	3	14	0	2	1	5	0	3	0	2	1.06	3.14	1.05	4
ENSG00000069188	SDK2	protein_coding	17	71330523	71640228	-1	sidekick cell adhesion molecule 2 [Source:HGNC Symbol;Acc:19308]	5	5	7	7	3	1	1	1	4	0	0	1	1	2	2	2
ENSG00000069206	ADAM7	protein_coding	8	24298443	24384483	1	ADAM metallopeptidase domain 7 [Source:HGNC Symbol;Acc:214]	0	1	0	6	0	5	5	3	5	22	11	19	2	3	5	6
ENSG00000069248	NUP133	protein_coding	1	229577045	229644103	-1	nucleoporin 133kDa [Source:HGNC Symbol;Acc:18016]	958	1379	1302	1583	974	1514	1283	1789	1201	1503	1357	1768	1255	1564	1382	1575
ENSG00000069275	NUCKS1	protein_coding	1	205681947	205719404	-1	nuclear casein kinase and cyclin-dependent kinase substrate 1 [Source:HGNC Symbol;Acc:29923]	5801	8616	8333	10397	5155	7769.24	7276	10673	5428	6658	6728	9885	6295	7286	7068	8997
ENSG00000069329	VPS35	protein_coding	16	46690054	46723430	-1	vacuolar protein sorting 35 homolog (S. cerevisiae) [Source:HGNC Symbol;Acc:13487]	5983	5599	6820.84	6056	5126	5778.82	6161.86	6937.87	4991	4755.91	6419.67	6171	4994	5281.92	5324.95	5409.92
ENSG00000069345	DNAJA2	protein_coding	16	46989299	47007699	-1	DnaJ (Hsp40) homolog, subfamily A, member 2 [Source:HGNC Symbol;Acc:14884]	1960	2021	2022	2143	1614	2444	1798	2811	1538	2178	1861	2748	1818	2372	1609	2526
ENSG00000069399	BCL3	protein_coding	19	45250962	45263301	1	B-cell CLL/lymphoma 3 [Source:HGNC Symbol;Acc:998]	865	1370	1302	2022	1124	1337	1110	1534	1363	1366	1157	1123	1409	1557	1770	1112
ENSG00000069424	KCNAB2	protein_coding	1	6051526	6161253	1	potassium voltage-gated channel, shaker-related subfamily, beta member 2 [Source:HGNC Symbol;Acc:6229]	44	57	77	87	136	82	197	98	57	57	65	61	61	36	144	61
ENSG00000069431	ABCC9	protein_coding	12	21950335	22094336	-1	ATP-binding cassette, sub-family C (CFTR/MRP), member 9 [Source:HGNC Symbol;Acc:60]	0	3	0	1	0	0	1	1	0	0	0	0	0	0	0	0
ENSG00000069482	GAL	protein_coding	11	68451247	68458643	1	galanin/GMAP prepropeptide [Source:HGNC Symbol;Acc:4114]	324	412	254	277	91	125	25	51	33	89	16	21	73	131	33	57
ENSG00000069493	CLEC2D	protein_coding	12	9809270	9848413	1	C-type lectin domain family 2, member D [Source:HGNC Symbol;Acc:14351]	21.1	17.04	13.08	6.01	101.36	56.27	51.36	60.31	69.76	32.34	37.27	26.19	76.3	43.39	47.94	52.12
ENSG00000069509	FUNDC1	protein_coding	X	44382885	44402247	-1	FUN14 domain containing 1 [Source:HGNC Symbol;Acc:28746]	223	218	275	223	220	305	240	314	241	269	240	322	252	314	283	313
ENSG00000069535	MAOB	protein_coding	X	43625858	43741693	-1	monoamine oxidase B [Source:HGNC Symbol;Acc:6834]	82	116	344	363	442	464	828	903	895	813	864	1172	617	582	537	732
ENSG00000069667	RORA	protein_coding	15	60780483	61521518	-1	RAR-related orphan receptor A [Source:HGNC Symbol;Acc:10258]	848	144	701	52	1047	150	787	61	1120	204	850	79	1029	117	937	64
ENSG00000069696	DRD4	protein_coding	11	637293	640706	1	dopamine receptor D4 [Source:HGNC Symbol;Acc:3025]	2	4	4	8	8	2	8	1	11	2	3	2	10	4	13	1
ENSG00000069702	TGFBR3	protein_coding	1	92145902	92371892	-1	transforming growth factor, beta receptor III [Source:HGNC Symbol;Acc:11774]	410	490	666	460	652	757	1567	873	1143	1230	2554	1079	578	731	1138	409
ENSG00000069712	KIAA1107	protein_coding	1	92632542	92650280	1	KIAA1107 [Source:HGNC Symbol;Acc:29192]	121	130	142	151	106	144	151	236	104	141	181	204	87	136	115	208
ENSG00000069764	PLA2G10	protein_coding	16	14766405	14788526	-1	phospholipase A2, group X [Source:HGNC Symbol;Acc:9029]	1	0	2.21	0	0	0	0	0	0	0	0	0	0	0	0	0
ENSG00000069812	HES2	protein_coding	1	6472478	6484730	-1	hairy and enhancer of split 2 (Drosophila) [Source:HGNC Symbol;Acc:16005]	191	132	268	171	44	35	194.02	85	36	30	142	90.02	80	40	340	121
ENSG00000069849	ATP1B3	protein_coding	3	141594966	141645356	1	ATPase, Na+/K+ transporting, beta 3 polypeptide [Source:HGNC Symbol;Acc:806]	2412	3232	2596	3317	1644	3132	1976	3220	1769	3190	2526	4252	1992	3239	1161	2999
ENSG00000069869	NEDD4	protein_coding	15	56119120	56285944	-1	neural precursor cell expressed, developmentally down-regulated 4, E3 ubiquitin protein ligase [Source:HGNC Symbol;Acc:7727]	1886	1595	1300	782	617	1111	458	667	652	898	397	464	901	1271	387	549
ENSG00000069943	PIGB	protein_coding	15	55611158	55647846	1	phosphatidylinositol glycan anchor biosynthesis, class B [Source:HGNC Symbol;Acc:8959]	359	402	408	419	276	335	331	408	241	309	303	404	305	432	310	388
ENSG00000069956	MAPK6	protein_coding	15	52244303	52358462	1	mitogen-activated protein kinase 6 [Source:HGNC Symbol;Acc:6879]	3776.03	2791.72	2913.91	2188.9	2642.75	2969.8	2350.71	2347.91	2366.81	2266.91	2383.85	2168.77	3016.46	2835.65	2903.89	2154.89
ENSG00000069966	GNB5	protein_coding	15	52413117	52483566	-1	guanine nucleotide binding protein (G protein), beta 5 [Source:HGNC Symbol;Acc:4401]	898	1076	983	1083	871	1148	1174	1280	750	953	979.69	1253	754	1006	899	1102
ENSG00000069974	RAB27A	protein_coding	15	55495164	55611311	-1	RAB27A, member RAS oncogene family [Source:HGNC Symbol;Acc:9766]	366.15	515.27	478.55	701	556	656.49	428.17	625	721.03	691.44	471.32	704.58	673.6	729.32	433	543.63
ENSG00000069998	CECR5	protein_coding	22	17618401	17646177	-1	cat eye syndrome chromosome region, candidate 5 [Source:HGNC Symbol;Acc:1843]	853	527	931	562	1100	784	1502	870	1069	760	1291	811	1304	810	1351	827
ENSG00000070010	UFD1L	protein_coding	22	19437464	19466738	-1	ubiquitin fusion degradation 1 like (yeast) [Source:HGNC Symbol;Acc:12520]	1143	1416.99	1065	1322	1328	1478	1003	1458	872.98	1308	783	1125	1216	1446	751	1229
ENSG00000070018	LRP6	protein_coding	12	12268959	12419946	-1	low density lipoprotein receptor-related protein 6 [Source:HGNC Symbol;Acc:6698]	1304	1849	1505	1861	917	2019	1194	2412	1771	3074	1751	3843	1621	2319	976	3125
ENSG00000070019	GUCY2C	protein_coding	12	14765576	14849519	-1	guanylate cyclase 2C (heat stable enterotoxin receptor) [Source:HGNC Symbol;Acc:4688]	1	0	0	0	0	0	0	2	0	0	0	0	1	0	0	1
ENSG00000070031	SCT	protein_coding	11	626431	627143	-1	secretin [Source:HGNC Symbol;Acc:10607]	0	0	0	0	0	0	0	0	0	0	0	0	0	0	0	0
ENSG00000070047	PHRF1	protein_coding	11	576486	612222	1	PHD and ring finger domains 1 [Source:HGNC Symbol;Acc:24351]	1927	2724	2167	2816	1935	2479	2020	2945	1845	2699	1990	2734	2148	2393	1531	2390
ENSG00000070061	IKBKAP	protein_coding	9	111629797	111696396	-1	inhibitor of kappa light polypeptide gene enhancer in B-cells, kinase complex-associated protein [Source:HGNC Symbol;Acc:5959]	617	1247	812	1450	981	1897	1208	2244	1099	1717	1296	2055	1015	1694	746	1770
ENSG00000070081	NUCB2	protein_coding	11	17229700	17371521	1	nucleobindin 2 [Source:HGNC Symbol;Acc:8044]	437	601	472	590	930	1230	851	1188	868	867	627	808	937	1070	913	791
ENSG00000070087	PFN2	protein_coding	3	149682691	149768575	-1	profilin 2 [Source:HGNC Symbol;Acc:8882]	2753	2770	4306	4081	5077	3337	6789	5095	4087	2353	6069	3978	4108	2786	5746	3791
ENSG00000070159	PTPN3	protein_coding	9	112137974	112260593	-1	protein tyrosine phosphatase, non-receptor type 3 [Source:HGNC Symbol;Acc:9655]	2866.92	4032.33	3049.09	4390.94	2862.05	4434.37	3297.43	6374.46	2939.92	4141.14	3360.85	5843.08	3515.5	4470.66	3025.71	5825.04
ENSG00000070182	SPTB	protein_coding	14	65213002	65346601	-1	spectrin, beta, erythrocytic [Source:HGNC Symbol;Acc:11274]	6	6	54	30	6	2	14	1	6	3	13	6	5	0	39	9
ENSG00000070190	DAPP1	protein_coding	4	100737990	100791311	1	dual adaptor of phosphotyrosine and 3-phosphoinositides [Source:HGNC Symbol;Acc:16500]	3372	2453	1708	719	1870	1789	1034	418	1818	1779	1101	401	2323	1873	1130	261
ENSG00000070193	FGF10	protein_coding	5	44303646	44389808	-1	fibroblast growth factor 10 [Source:HGNC Symbol;Acc:3666]	0	0	0	0	0	0	0	0	0	0	0	0	0	0	0	0
ENSG00000070214	SLC44A1	protein_coding	9	108006903	108201452	1	solute carrier family 44, member 1 [Source:HGNC Symbol;Acc:18798]	1531.29	1730.57	2704	2448	1354	1808.06	1923	2172.79	2020.44	1715.74	2770.36	2315.84	1613.36	1823.42	1760	2180.73
ENSG00000070269	C14orf101	protein_coding	14	56955072	57117324	1	chromosome 14 open reading frame 101 [Source:HGNC Symbol;Acc:20185]	448	490	517	499	462	650	600	741	644	656	790	820	631	784	503	736
ENSG00000070366	SMG6	protein_coding	17	1963133	2207065	-1	smg-6 homolog, nonsense mediated mRNA decay factor (C. elegans) [Source:HGNC Symbol;Acc:17809]	2175	1843	2075	1931	1608	1667	1638	1961	1812	1808	1731	1905	1995	1722	2084	1815
ENSG00000070367	EXOC5	protein_coding	14	57670518	57735726	-1	exocyst complex component 5 [Source:HGNC Symbol;Acc:10696]	2491.84	2363.62	2479.95	2216.12	2190.65	2539.1	2408.76	2565.27	2181.6	2144.37	2422.76	2642.57	2527.19	2406.86	1834.55	2402.09
ENSG00000070371	CLTCL1	protein_coding	22	19166986	19279239	-1	clathrin, heavy chain-like 1 [Source:HGNC Symbol;Acc:2093]	411	161	307	147	629	215	495	205	500	194	317	163	711	231	637	206
ENSG00000070388	FGF22	protein_coding	19	639588	643703	1	fibroblast growth factor 22 [Source:HGNC Symbol;Acc:3679]	0	0	0	0	0	1	3	2	0	2	0	3	2	2	2	2
ENSG00000070404	FSTL3	protein_coding	19	676392	683385	1	follistatin-like 3 (secreted glycoprotein) [Source:HGNC Symbol;Acc:3973]	5969	3416	6641	3825	4489	2038	5730	1686	3727	2342	5542	2103	3684	2118	6586	1953
ENSG00000070413	DGCR2	protein_coding	22	19023795	19109967	-1	DiGeorge syndrome critical region gene 2 [Source:HGNC Symbol;Acc:2845]	6683	6249	6792	6611	5669	5380	5662	5555	7011	6883	6947	6201	6936	6613	7131	5755
ENSG00000070423	RNF126	protein_coding	19	647526	663209	-1	ring finger protein 126 [Source:HGNC Symbol;Acc:21151]	1596	1534	1666	1638	1297	993	1072	1113	932	1016	817	938	1158	1031	1073	913
ENSG00000070444	MNT	protein_coding	17	2287354	2304412	-1	MNT, MAX dimerization protein [Source:HGNC Symbol;Acc:7188]	1602.16	1441.17	1481	1213.66	2049.62	1158.24	1679.84	1105.55	1766.73	1180.19	1489.48	903	1711.33	1128.99	1638.36	940.11
ENSG00000070476	ZXDC	protein_coding	3	126156444	126194762	-1	ZXD family zinc finger C [Source:HGNC Symbol;Acc:28160]	851	882	822	918	876	759	759	848	787	928	618	748	967	754	727	773
ENSG00000070495	JMJD6	protein_coding	17	74708919	74722866	-1	jumonji domain containing 6 [Source:HGNC Symbol;Acc:19355]	1371	829	1165	633	1477	742	1085	629	1344	698	1030	495	1245	765	1475	531
ENSG00000070501	POLB	protein_coding	8	42195972	42229326	1	polymerase (DNA directed), beta [Source:HGNC Symbol;Acc:9174]	321	349	263	361	272	314	280	512	246	299	370	502	247	332	183	421
ENSG00000070526	ST6GALNAC1	protein_coding	17	74620843	74639920	-1	ST6 (alpha-N-acetyl-neuraminyl-2,3-beta-galactosyl-1,3)-N-acetylgalactosaminide alpha-2,6-sialyltransferase 1 [Source:HGNC Symbol;Acc:23614]	28	77	18	63	5	35	8	28	0	12	1	2	23	81	12	45
ENSG00000070540	WIPI1	protein_coding	17	66417089	66453654	-1	WD repeat domain, phosphoinositide interacting 1 [Source:HGNC Symbol;Acc:25471]	955	854	838	683	738	878	557	559	473	940	431	587	476	623	407	368
ENSG00000070601	FRMPD1	protein_coding	9	37650997	37746901	1	FERM and PDZ domain containing 1 [Source:HGNC Symbol;Acc:29159]	0	2	1	3	1	0	4	9	2	2	3	4	1	1	1	3
ENSG00000070610	GBA2	protein_coding	9	35736863	35749983	-1	glucosidase, beta (bile acid) 2 [Source:HGNC Symbol;Acc:18986]	1105	1419	977	1373	1321	2026	1242	2079	1448	2224	1240	1825	1436	2043	764	2127
ENSG00000070614	NDST1	protein_coding	5	149865381	149937773	1	N-deacetylase/N-sulfotransferase (heparan glucosaminyl) 1 [Source:HGNC Symbol;Acc:7680]	4853	5950	4263	5472	3244	4795	2994	5177	3086	5629	3029	5468	3456	4941	1754	4257
ENSG00000070669	ASNS	protein_coding	7	97481430	97501854	-1	asparagine synthetase (glutamine-hydrolyzing) [Source:HGNC Symbol;Acc:753]	938	763	763	651	640	1001	462	886	492	1137	512	1046	332	543	228	531
ENSG00000070718	AP3M2	protein_coding	8	42010464	42029191	1	adaptor-related protein complex 3, mu 2 subunit [Source:HGNC Symbol;Acc:570]	319	497	465	600	381	540	553	773	449	597	574	713	518	632	479	698
ENSG00000070729	CNGB1	protein_coding	16	57917503	58005020	-1	cyclic nucleotide gated channel beta 1 [Source:HGNC Symbol;Acc:2151]	42	54	16	15	1	9	1	0	4	10	0	0	1	11	1	0
ENSG00000070731	ST6GALNAC2	protein_coding	17	74559792	74583038	-1	ST6 (alpha-N-acetyl-neuraminyl-2,3-beta-galactosyl-1,3)-N-acetylgalactosaminide alpha-2,6-sialyltransferase 2 [Source:HGNC Symbol;Acc:10867]	125	161	330	342	29	42	55	79	46	50	70	80	50	85	73	105
ENSG00000070748	CHAT	protein_coding	10	50817141	50901925	1	choline O-acetyltransferase [Source:HGNC Symbol;Acc:1912]	0	0	0	0	0	0	0	0	0	0	0	0	0	0	0	0
ENSG00000070756	PABPC1	protein_coding	8	101698044	101735037	-1	poly(A) binding protein, cytoplasmic 1 [Source:HGNC Symbol;Acc:8554]	31785	32562.2	33432.1	33892.4	29586.6	28429.8	27332.8	36813.9	25076.3	23681.6	27032.6	25573	29730.5	30693.6	28109.8	26244.8
ENSG00000070759	TESK2	protein_coding	1	45809555	45956872	-1	testis-specific kinase 2 [Source:HGNC Symbol;Acc:11732]	116	85	102	77	59	115	65	69	93	102	60	56	69	76	48	39
ENSG00000070761	C16orf80	protein_coding	16	58147496	58163354	-1	chromosome 16 open reading frame 80 [Source:HGNC Symbol;Acc:29523]	452	576	550	613	418	520	425	560	356	509	465	582	436	543	512	479
ENSG00000070770	CSNK2A2	protein_coding	16	58191811	58231824	-1	casein kinase 2, alpha prime polypeptide [Source:HGNC Symbol;Acc:2459]	2459	2571	2800	2520	1949	2447	2101	2906	1818	2162	2065	2419	1895	2145	1958	2024
ENSG00000070778	PTPN21	protein_coding	14	88932122	89021077	-1	protein tyrosine phosphatase, non-receptor type 21 [Source:HGNC Symbol;Acc:9651]	1869	1642	1203	1166	513	902	563	995	537	859	627	930	752	887	264	940
ENSG00000070785	EIF2B3	protein_coding	1	45316450	45452282	-1	eukaryotic translation initiation factor 2B, subunit 3 gamma, 58kDa [Source:HGNC Symbol;Acc:3259]	184	438	203	494	130	471	214	568	123	474	212	603	148	455	106	451
ENSG00000070808	CAMK2A	protein_coding	5	149599054	149669854	-1	calcium/calmodulin-dependent protein kinase II alpha [Source:HGNC Symbol;Acc:1460]	0	0	1	0	0	0	1	0	1	0	0	1	0	0	1	0
ENSG00000070814	TCOF1	protein_coding	5	149737202	149779870	1	Treacher Collins-Franceschetti syndrome 1 [Source:HGNC Symbol;Acc:11654]	695	1669	974	1950	666	1316	783	1715	703	1270	763	1447	765	1341	474	1301
ENSG00000070831	CDC42	protein_coding	1	22379120	22419437	1	cell division cycle 42 (GTP binding protein, 25kDa) [Source:HGNC Symbol;Acc:1736]	8530.63	8894.48	7129.29	6641.95	7952.79	8952.71	7147.04	8468.94	6298.98	7372.23	7301.81	7181.05	7761.86	8982.34	5962.41	6722.32
ENSG00000070882	OSBPL3	protein_coding	7	24836158	25021253	-1	oxysterol binding protein-like 3 [Source:HGNC Symbol;Acc:16370]	1908	2998	1538	2288	2821	4097	1425	2951	3117	4456	1297	2721	3582	4984	892	2408
ENSG00000070886	EPHA8	protein_coding	1	22890057	22930087	1	EPH receptor A8 [Source:HGNC Symbol;Acc:3391]	0	0	1	0	0	0	0	0	2	0	2	0	1	0	9	1
ENSG00000070915	SLC12A3	protein_coding	16	56899119	56949762	1	solute carrier family 12 (sodium/chloride transporters), member 3 [Source:HGNC Symbol;Acc:10912]	9851	11135	20537	28373	440	1419	1800	7182	283	1104	1202	4319	2146	3488	3371	14170
ENSG00000070950	RAD18	protein_coding	3	8817088	9005457	-1	RAD18 homolog (S. cerevisiae) [Source:HGNC Symbol;Acc:18278]	295	491	484	523	376	446	538	628	332	381	368	477	331	400	424	377
ENSG00000070961	ATP2B1	protein_coding	12	89981828	90103077	-1	ATPase, Ca++ transporting, plasma membrane 1 [Source:HGNC Symbol;Acc:814]	2715	2151	1872	1990	3853	3513	2700	3098	4854	3915	3437	4237	3804	2765	2233	2513
ENSG00000070985	TRPM5	protein_coding	11	2425745	2444275	-1	transient receptor potential cation channel, subfamily M, member 5 [Source:HGNC Symbol;Acc:14323]	4	4	2	2	2	0	3	0	4	1	0	0	1	2	3	2
ENSG00000071051	NCK2	protein_coding	2	106361354	106510730	1	NCK adaptor protein 2 [Source:HGNC Symbol;Acc:7665]	1747	1559	2099	1920	1322	1167	1390	1453	1429	1283	1501	1426	1243	1240	1198	1243
ENSG00000071054	MAP4K4	protein_coding	2	102313312	102508449	1	mitogen-activated protein kinase kinase kinase kinase 4 [Source:HGNC Symbol;Acc:6866]	9962	9163	9158	7118	12188	9422	7356	6367	10007	8405	7046	6058	10571	8163	6279	5169
ENSG00000071073	MGAT4A	protein_coding	2	99235569	99347589	-1	mannosyl (alpha-1,3-)-glycoprotein beta-1,4-N-acetylglucosaminyltransferase, isozyme A [Source:HGNC Symbol;Acc:7047]	897	1060	1050	1150	835	1347	1160	1778	1177	1737	1627	2523	830	1241	924	1720
ENSG00000071082	RPL31	protein_coding	2	101618177	101640494	1	ribosomal protein L31 [Source:HGNC Symbol;Acc:10334]	10742	7476.89	11046.4	7511.77	7272.62	7367.74	10348.4	8550.11	8404.75	7985.21	11919.7	9384.79	9551.56	8458.96	12953.4	7994.61
ENSG00000071127	WDR1	protein_coding	4	10075963	10118573	-1	WD repeat domain 1 [Source:HGNC Symbol;Acc:12754]	24668	22989	23022	21309	18345	19033	18042	19339	15404	18731	17925	18097	16770	18670	12305	14367
ENSG00000071189	SNX13	protein_coding	7	17832466	17980124	-1	sorting nexin 13 [Source:HGNC Symbol;Acc:21335]	894	906	852	827	1053	1276	1090	1443	1097	1280	1113	1481	1286	1379	1051	1205
ENSG00000071203	MS4A12	protein_coding	11	60260251	60274903	1	membrane-spanning 4-domains, subfamily A, member 12 [Source:HGNC Symbol;Acc:13370]	0	0	0	0	0	0	0	0	0	0	0	0	0	0	0	0
ENSG00000071205	ARHGAP10	protein_coding	4	148653214	148993931	1	Rho GTPase activating protein 10 [Source:HGNC Symbol;Acc:26099]	457	464	446	426	365	419	420	524	340	367	489	523	436	431	555	478
ENSG00000071242	RPS6KA2	protein_coding	6	166822852	167319939	-1	ribosomal protein S6 kinase, 90kDa, polypeptide 2 [Source:HGNC Symbol;Acc:10431]	2084	2621	1678	2100	3702	3331	1630	1792	4403	4254	2113	2417	3684	2997	1423	1420
ENSG00000071243	ING3	protein_coding	7	120590803	120617270	1	inhibitor of growth family, member 3 [Source:HGNC Symbol;Acc:14587]	277	282	286	272	186	332	160	402	175	278	162	314	264	351	126	359
ENSG00000071246	VASH1	protein_coding	14	77228532	77249354	1	vasohibin 1 [Source:HGNC Symbol;Acc:19964]	32	25	55.33	34	149.06	80.16	190.9	89	131.87	61	128	66.43	107	68.66	76.67	82.46
ENSG00000071282	LMCD1	protein_coding	3	8543393	8609805	1	LIM and cysteine-rich domains 1 [Source:HGNC Symbol;Acc:6633]	79	159	148	249	27	59	64	109	14	53	44	97	26	55	32	108
ENSG00000071462	WBSCR22	protein_coding	7	73097355	73119491	1	Williams Beuren syndrome chromosome region 22 [Source:HGNC Symbol;Acc:16405]	1072	1429	1263	1563	1171	1718	1396	1805	883	1595	1105	1762	1073	1730	814	1560
ENSG00000071537	SEL1L	protein_coding	14	81937893	82000205	-1	sel-1 suppressor of lin-12-like (C. elegans) [Source:HGNC Symbol;Acc:10717]	5070	3573	4533	3055	5936	4647	4490	3601	7069	4933	5112	4382	6969	4724	4906	3605
ENSG00000071539	TRIP13	protein_coding	5	892758	919472	1	thyroid hormone receptor interactor 13 [Source:HGNC Symbol;Acc:12307]	376	1001	686	1250	134	463	233	816	103	361	158	521	160	382	81	362
ENSG00000071553	ATP6AP1	protein_coding	X	153656978	153664862	1	ATPase, H+ transporting, lysosomal accessory protein 1 [Source:HGNC Symbol;Acc:868]	6147	5626	5499	5275	5163	4711	4234	4318	6309	6531	5296	4982	5874	6321	6224	4308
ENSG00000071564	TCF3	protein_coding	19	1609291	1652604	-1	transcription factor 3 (E2A immunoglobulin enhancer binding factors E12/E47) [Source:HGNC Symbol;Acc:11633]	2978	3310	4267	3837	1999	2099	2523	2781	1883	1777	2418	2010	2432	2325	2864	2633
ENSG00000071575	TRIB2	protein_coding	2	12857015	12882860	1	tribbles homolog 2 (Drosophila) [Source:HGNC Symbol;Acc:30809]	512	515	613	525	1866	2015	1678	1760	2328	2580	1501	1370	4517	4261	2406	2247.91
ENSG00000071626	DAZAP1	protein_coding	19	1407584	1435719	1	DAZ associated protein 1 [Source:HGNC Symbol;Acc:2683]	3374	4139	3767	4220	2921	3950	2619	3616	2611	4102	2119	3002	2832	3649	1980	3044
ENSG00000071655	MBD3	protein_coding	19	1576677	1592882	-1	methyl-CpG binding domain protein 3 [Source:HGNC Symbol;Acc:6918]	1856.9	2342.66	1797.81	2575.63	1476.29	1932.45	1485.77	2344.63	1668.85	2092.14	1729.92	2178.27	1789.2	2255.34	1075.52	2128.17
ENSG00000071677	PRLH	protein_coding	2	238475217	238475818	1	prolactin releasing hormone [Source:HGNC Symbol;Acc:17945]	0	0	0	0	0	0	0	0	0	0	0	0	0	0	0	0
ENSG00000071794	HLTF	protein_coding	3	148747914	148804341	-1	helicase-like transcription factor [Source:HGNC Symbol;Acc:11099]	726	1191	1246	1580	1009	1337	1578	1763	1075	1249	1372	1802	961	1169	1120	1518
ENSG00000071859	FAM50A	protein_coding	X	153672473	153679002	1	family with sequence similarity 50, member A [Source:HGNC Symbol;Acc:18786]	2121	2207	1871	1797	2019	2058	1806	1943	1745	1887	1628	1665	1895	1940	1630	1660
ENSG00000071889	FAM3A	protein_coding	X	153733350	153744566	-1	family with sequence similarity 3, member A [Source:HGNC Symbol;Acc:13749]	1321	1129	1206	1137	1418	878	1261	963	1548	1159	1553	1055	1122	1275	1000	1079
ENSG00000071894	CPSF1	protein_coding	8	145618444	145634753	-1	cleavage and polyadenylation specific factor 1, 160kDa [Source:HGNC Symbol;Acc:2324]	1985	3045	2567	3707	1360	2005.54	1590	2491	1652	2054	1384	1879	1592	2067	1491	2136
ENSG00000071909	MYO3B	protein_coding	2	171034655	171511662	1	myosin IIIB [Source:HGNC Symbol;Acc:15576]	407	351	524	413	38	111	53	118	148	219	105	195	146	207	62	125
ENSG00000071967	CYBRD1	protein_coding	2	172378757	172414643	1	cytochrome b reductase 1 [Source:HGNC Symbol;Acc:20797]	157	150	296	294	80	167	160	300	56	124	197	259	167	415	346	618
ENSG00000071991	CDH19	protein_coding	18	64168320	64271375	-1	cadherin 19, type 2 [Source:HGNC Symbol;Acc:1758]	0	0	0	0	0	0	0	0	0	0	0	0	0	0	0	0
ENSG00000071994	PDCD2	protein_coding	6	170884383	170893780	-1	programmed cell death 2 [Source:HGNC Symbol;Acc:8762]	895	1338	1129	1470	708	1293	931	1878	836	1208	1048	1811	840	1463	620.99	1496
ENSG00000072041	SLC6A15	protein_coding	12	85253492	85307394	-1	solute carrier family 6 (neutral amino acid transporter), member 15 [Source:HGNC Symbol;Acc:13621]	10	5	4	6	2	4	5	1	3	1	3	1	6	1	3	1
ENSG00000072042	RDH11	protein_coding	14	68143518	68162531	-1	retinol dehydrogenase 11 (all-trans/9-cis/11-cis) [Source:HGNC Symbol;Acc:17964]	5290	5167.65	5660.28	5193.27	4570.64	4842	4675.47	5345	4127.1	4624.76	4475	5792	4404	5202.61	2708	4563.61
ENSG00000072062	PRKACA	protein_coding	19	14202500	14228896	-1	protein kinase, cAMP-dependent, catalytic, alpha [Source:HGNC Symbol;Acc:9380]	1585	2430	2048	3085	1567	2066	1516	2675	1444	2173	1313	2210	1632	2400	1191	2148
ENSG00000072071	LPHN1	protein_coding	19	14260750	14316999	-1	latrophilin 1 [Source:HGNC Symbol;Acc:20973]	340.72	661.47	470.21	956.33	352.24	462	395.16	631.15	509.46	676.15	467.04	850.94	324.47	413.55	205.66	409.83
ENSG00000072080	SPP2	protein_coding	2	234959323	234985778	1	secreted phosphoprotein 2, 24kDa [Source:HGNC Symbol;Acc:11256]	0	0	0	0	0	0	1	0	0	0	0	0	0	0	0	0
ENSG00000072110	ACTN1	protein_coding	14	69340860	69446157	-1	actinin, alpha 1 [Source:HGNC Symbol;Acc:163]	16100.6	18724.1	20029.8	21043	11378.7	13393.2	14454.6	18243.1	9593.81	14304.4	14987.5	16220.9	9911.5	13167	8442.87	12666.9
ENSG00000072121	ZFYVE26	protein_coding	14	68194091	68283307	-1	zinc finger, FYVE domain containing 26 [Source:HGNC Symbol;Acc:20761]	2137	1813	1673	1573	2014	1816	1472	1693	2214	2228	1923	1709	2286	1939	1533	1545
ENSG00000072133	RPS6KA6	protein_coding	X	83318984	83442933	-1	ribosomal protein S6 kinase, 90kDa, polypeptide 6 [Source:HGNC Symbol;Acc:10435]	82	59	64	73	52	97	64	107	135	112	123	106	100	77	63	85
ENSG00000072134	EPN2	protein_coding	17	19118928	19240028	1	epsin 2 [Source:HGNC Symbol;Acc:18639]	1893.01	1481.01	2439.04	1599.01	1719.02	1429.01	2084.03	1800.03	1766	1368	2262.01	1565.11	1462.01	1349.01	2866.12	1494
ENSG00000072135	PTPN18	protein_coding	2	131113580	131132982	1	protein tyrosine phosphatase, non-receptor type 18 (brain-derived) [Source:HGNC Symbol;Acc:9649]	968	1337	1058	1497	1389	1333	1392	1589	1078	1336	1106	1313	1126	1182	875	1071
ENSG00000072163	LIMS2	protein_coding	2	128395956	128439360	-1	LIM and senescent cell antigen-like domains 2 [Source:HGNC Symbol;Acc:16084]	34	24	44	27	44	38	36	49	67	54	58	30	38	62	30	20
ENSG00000072182	ASIC4	protein_coding	2	220378892	220403494	1	acid-sensing (proton-gated) ion channel family member 4 [Source:HGNC Symbol;Acc:21263]	0	0	0	2	0	0	0	0	0	0	1	0	1	0	3	0
ENSG00000072195	SPEG	protein_coding	2	220299568	220363009	1	SPEG complex locus [Source:HGNC Symbol;Acc:16901]	387	628	757	1026	360	441	909	930	469	553	707	745	421	471	779	1006
ENSG00000072201	LNX1	protein_coding	4	54325468	54567572	-1	ligand of numb-protein X 1, E3 ubiquitin protein ligase [Source:HGNC Symbol;Acc:6657]	197	168	276	292	373	252	256	338	779	564	352	335	568	305	482	349
ENSG00000072210	ALDH3A2	protein_coding	17	19551449	19580911	1	aldehyde dehydrogenase 3 family, member A2 [Source:HGNC Symbol;Acc:403]	158	384	340	688	369	744	689	1942	500	779	962	2022	482	687	632	1685
ENSG00000072274	TFRC	protein_coding	3	195754054	195809060	-1	transferrin receptor (p90, CD71) [Source:HGNC Symbol;Acc:11763]	11066	12389	6204	7163	5464	19177	2039	9309	7802.99	21341	1245	9359	15635	22663	1949	9384
ENSG00000072310	SREBF1	protein_coding	17	17713713	17740325	-1	sterol regulatory element binding transcription factor 1 [Source:HGNC Symbol;Acc:11289]	5318	4921	4261	4810	3716	3147	3001	3084	2971	3920	2262	3157	4281	3701	2519	2459
ENSG00000072315	TRPC5	protein_coding	X	111017543	111326004	-1	transient receptor potential cation channel, subfamily C, member 5 [Source:HGNC Symbol;Acc:12337]	0	1	1	0	2	1	1	0	0	0	3	1	2	1	1	0
ENSG00000072364	AFF4	protein_coding	5	132211071	132299326	-1	AF4/FMR2 family, member 4 [Source:HGNC Symbol;Acc:17869]	8490	7604	8454	7112	7422	6504	7624	7004	8495	6835	7968	7864	8828	6199	7676	7078
ENSG00000072401	UBE2D1	protein_coding	10	60094735	60129403	1	ubiquitin-conjugating enzyme E2D 1 [Source:HGNC Symbol;Acc:12474]	447	571	416	561	339	535	364	579	299	436	386	491	367	463	204	485
ENSG00000072415	MPP5	protein_coding	14	67707826	67802536	1	membrane protein, palmitoylated 5 (MAGUK p55 subfamily member 5) [Source:HGNC Symbol;Acc:18669]	1917	2032	1835	1976	1326	2365	1603	2487	1549	2098	1566	2376	1451	2028	1177	1805
ENSG00000072422	RHOBTB1	protein_coding	10	62629196	62761198	-1	Rho-related BTB domain containing 1 [Source:HGNC Symbol;Acc:18738]	241	258	426	323	281	219	393	439	339	314	341	511	452	287	365	535
ENSG00000072444	ASAH2C	protein_coding	10	47999324	48055018	-1	N-acylsphingosine amidohydrolase (non-lysosomal ceramidase) 2C [Source:HGNC Symbol;Acc:23457]	21.97	30.94	0	25.54	8.04	0	0	38.21	0	19.88	0	9.11	8.56	0	0	10.16
ENSG00000072501	SMC1A	protein_coding	X	53401070	53449677	-1	structural maintenance of chromosomes 1A [Source:HGNC Symbol;Acc:11111]	2128	4261	3034	5254	1790	3381	1850	4464	1896	3629	1968	4197	2119	3247	1079	3441
ENSG00000072506	HSD17B10	protein_coding	X	53458206	53461320	-1	hydroxysteroid (17-beta) dehydrogenase 10 [Source:HGNC Symbol;Acc:4800]	707	1135	796	1296	506	1179	664	1482	442	1368	602	1603	675	1323	499	1276
ENSG00000072518	MARK2	protein_coding	11	63606400	63678491	1	MAP/microtubule affinity-regulating kinase 2 [Source:HGNC Symbol;Acc:3332]	1861	2395	1945	2247	1475	1882	1318	2114	1534	2093	1385	2076	1527	2092	1339	1874
ENSG00000072571	HMMR	protein_coding	5	162887175	162918947	1	hyaluronan-mediated motility receptor (RHAMM) [Source:HGNC Symbol;Acc:5012]	632	1020	998	1173	141	597	381	971	78	318	106	539	122	389	82	485
ENSG00000072609	CHFR	protein_coding	12	133416937	133485772	-1	checkpoint with forkhead and ring finger domains, E3 ubiquitin protein ligase [Source:HGNC Symbol;Acc:20455]	1415	1336	1192	1229	1280	1183.94	987.04	1052	885	1166	648.25	947.3	1268	1344	739	1152.13
ENSG00000072657	TRHDE	protein_coding	12	72481046	73059422	1	thyrotropin-releasing hormone degrading enzyme [Source:HGNC Symbol;Acc:30748]	330	508	547	814	129	474	309	990	197	443	367	1128	476	1002	352	1510
ENSG00000072682	P4HA2	protein_coding	5	131527531	131631008	-1	prolyl 4-hydroxylase, alpha polypeptide II [Source:HGNC Symbol;Acc:8547]	8305.06	2781.42	3848	1266.32	10391.9	2707.86	4523.85	838.87	10958.9	2980.73	4785.92	1054.18	13289.9	3314.05	5924.66	838.82
ENSG00000072694	FCGR2B	protein_coding	1	161551101	161648444	1	Fc fragment of IgG, low affinity IIb, receptor (CD32) [Source:HGNC Symbol;Acc:3618]	0	0.02	0	0	0	0	0	0	0	0	0	0	0	0	0	0
ENSG00000072736	NFATC3	protein_coding	16	68118654	68263162	1	nuclear factor of activated T-cells, cytoplasmic, calcineurin-dependent 3 [Source:HGNC Symbol;Acc:7777]	341.71	813.68	470.79	970.68	350.57	843.32	429.63	1053.03	460.85	869.33	465.88	995.13	469.23	834.44	322.92	788.68
ENSG00000072756	TRNT1	protein_coding	3	3168600	3192563	1	tRNA nucleotidyl transferase, CCA-adding, 1 [Source:HGNC Symbol;Acc:17341]	243	423	301	403	211	593	269	671	176	488	336	594	301	670	129	754
ENSG00000072778	ACADVL	protein_coding	17	7120444	7128592	1	acyl-CoA dehydrogenase, very long chain [Source:HGNC Symbol;Acc:92]	15145	12825	13429	11324	26110	19842	24236	17658	22281	19966	16315	15166	26435	20242	24519	18768
ENSG00000072786	STK10	protein_coding	5	171469077	171615390	-1	serine/threonine kinase 10 [Source:HGNC Symbol;Acc:11388]	2706	1889	2109	1455	2372	1746	1778	1510	2012	1501	1683	1427	2122.95	1509	1628	1158
ENSG00000072803	FBXW11	protein_coding	5	171288553	171433877	-1	F-box and WD repeat domain containing 11 [Source:HGNC Symbol;Acc:13607]	2321	2497	2625	2511	1840	2509	2000.99	2728	2089	2614	2131	2955	2283	2646.99	1958	2486
ENSG00000072818	ACAP1	protein_coding	17	7239848	7254797	1	ArfGAP with coiled-coil, ankyrin repeat and PH domains 1 [Source:HGNC Symbol;Acc:16467]	40	12	40	15	41	8	55	5	27	5	65	13	35	6	61	5
ENSG00000072832	CRMP1	protein_coding	4	5749811	5894785	-1	collapsin response mediator protein 1 [Source:HGNC Symbol;Acc:2365]	3	0	0	0	0	7	12	1	2	6	7	19	12	10	5	24
ENSG00000072840	EVC	protein_coding	4	5712924	5830772	1	Ellis van Creveld syndrome [Source:HGNC Symbol;Acc:3497]	1806	2669	1139	1221	1551	3592	2257	3999	1112	3007	2085	3973	4123	6579	2388	5119
ENSG00000072849	DERL2	protein_coding	17	5374571	5390131	-1	derlin 2 [Source:HGNC Symbol;Acc:17943]	901	952	752	804	996	1242	847	1153	949	1169	927	1060	1195	1466	820	1048
ENSG00000072858	SIDT1	protein_coding	3	113251143	113348425	1	SID1 transmembrane family, member 1 [Source:HGNC Symbol;Acc:25967]	3	1	2	3	0	1	0	0	3	4	0	2	1	6	0	1
ENSG00000072864	NDE1	protein_coding	16	15737124	15820210	1	nudE nuclear distribution E homolog 1 (A. nidulans) [Source:HGNC Symbol;Acc:17619]	380	740	560	789	212	442	239	558	181	408	179	386	193	485	193	437
ENSG00000072952	MRVI1	protein_coding	11	10594638	10715535	-1	murine retrovirus integration site 1 homolog [Source:HGNC Symbol;Acc:7237]	10	4	11	5	3	8	6	3	7	8	8	1	7	4	4	2
ENSG00000072954	TMEM38A	protein_coding	19	16771938	16800840	1	transmembrane protein 38A [Source:HGNC Symbol;Acc:28462]	146	195	160	211	128	232	199	282	235	284	380	369	172	188	283	284
ENSG00000072958	AP1M1	protein_coding	19	16308389	16346160	1	adaptor-related protein complex 1, mu 1 subunit [Source:HGNC Symbol;Acc:13667]	1867	2120	1869	2313	1664	2131	1739	2201	1567	2082	1608	1992	1632	1980	1307	1663
ENSG00000073008	PVR	protein_coding	19	45147098	45169429	1	poliovirus receptor [Source:HGNC Symbol;Acc:9705]	5610.65	4985.16	5302.72	5645.39	6383.1	6366.27	6377.4	8559.13	6007.79	6934.39	6668.6	8548.48	5246.88	5150.46	4856.71	6258.04
ENSG00000073009	IKBKG	protein_coding	X	153769414	153796782	1	inhibitor of kappa light polypeptide gene enhancer in B-cells, kinase gamma [Source:HGNC Symbol;Acc:5961]	689.6	958.11	709.1	883.19	704.59	1055.19	724.79	1131.01	655.86	969.08	616.08	856.6	680.26	942.08	498.98	880.51
ENSG00000073050	XRCC1	protein_coding	19	44047192	44084625	-1	X-ray repair complementing defective repair in Chinese hamster cells 1 [Source:HGNC Symbol;Acc:12828]	613	904.01	667	991	581	749	574	853	473	789	489	765	636	814	901	769
ENSG00000073060	SCARB1	protein_coding	12	125261606	125367214	-1	scavenger receptor class B, member 1 [Source:HGNC Symbol;Acc:1664]	635	1166	717	1113	462	440	423	510	384	448	318	434	672	761	514	534
ENSG00000073067	CYP2W1	protein_coding	7	1022835	1029276	1	cytochrome P450, family 2, subfamily W, polypeptide 1 [Source:HGNC Symbol;Acc:20243]	0	0	0	0	1	0	0	1	2	0	0	0	1	0	0	0
ENSG00000073111	MCM2	protein_coding	3	127317066	127341276	1	minichromosome maintenance complex component 2 [Source:HGNC Symbol;Acc:6944]	961	1509	1230	2268	603	792	787	1408	552	949	634	1240	663	803	856	780
ENSG00000073146	MOV10L1	protein_coding	22	50528308	50600119	1	Mov10l1, Moloney leukemia virus 10-like 1, homolog (mouse) [Source:HGNC Symbol;Acc:7201]	2	1	3	3	2	0	3	0	2	0	1	0	0	1	0	1
ENSG00000073150	PANX2	protein_coding	22	50609160	50618723	1	pannexin 2 [Source:HGNC Symbol;Acc:8600]	114	58	96	54	49	8	13	9	28	11	15	4	26	17	23	6
ENSG00000073169	RP3-402G11.5	protein_coding	22	50639408	50656045	1	selenoprotein O [Source:RefSeq peptide;Acc:NP_113642]	663	837	724	778	767	869	817	843	733	944	760	836	798	913	755	745
ENSG00000073282	TP63	protein_coding	3	189349205	189615068	1	tumor protein p63 [Source:HGNC Symbol;Acc:15979]	1	4	3	3	0	3	0	7	3	4	0	3	4	6	0	4
ENSG00000073331	ALPK1	protein_coding	4	113206665	113363776	1	alpha-kinase 1 [Source:HGNC Symbol;Acc:20917]	289	393	502	565	260	385	370	531	350	405	380	476	403	545	562	436
ENSG00000073350	LLGL2	protein_coding	17	73521161	73571289	1	lethal giant larvae homolog 2 (Drosophila) [Source:HGNC Symbol;Acc:6629]	2935	3215	3515	4713	2069	2500	3049	4594	2023	2762	2789	4340	2139	2762	3101	4558
ENSG00000073417	PDE8A	protein_coding	15	85523671	85682376	1	phosphodiesterase 8A [Source:HGNC Symbol;Acc:8793]	1475	1525	760	766	801	834	438	658	1054	1019.07	504	638	949	989	380	595
ENSG00000073464	CLCN4	protein_coding	X	10125024	10205700	1	chloride channel, voltage-sensitive 4 [Source:HGNC Symbol;Acc:2022]	42	104	47	121	43	189	64	205	120	386	65	354	90	243	62	204
ENSG00000073536	NLE1	protein_coding	17	33455772	33469334	-1	notchless homolog 1 (Drosophila) [Source:HGNC Symbol;Acc:19889]	481	530	589	675	384	408	515	618	421	418	551	583	525	444	653	502
ENSG00000073578	SDHA	protein_coding	5	218356	256815	1	succinate dehydrogenase complex, subunit A, flavoprotein (Fp) [Source:HGNC Symbol;Acc:10680]	6570.83	7856.3	8515.03	8057.07	5668.57	9836.55	8840.01	12246	6371.59	10880.6	9210.08	12920.4	6362.86	8553.94	6364.29	8014.34
ENSG00000073584	SMARCE1	protein_coding	17	38781214	38804760	-1	SWI/SNF related, matrix associated, actin dependent regulator of chromatin, subfamily e, member 1 [Source:HGNC Symbol;Acc:11109]	2414.77	3248.58	3081.64	3985.99	3681.88	4989.23	4564.54	7956.43	2467.52	4071.64	3327.05	5952.43	3411.24	4699.24	2845.47	5664.79
ENSG00000073598	FNDC8	protein_coding	17	33448598	33457751	1	fibronectin type III domain containing 8 [Source:HGNC Symbol;Acc:25286]	0	0	0	0	0	0	0	0	1	1	1	0	0	1	1	1
ENSG00000073605	GSDMB	protein_coding	17	38060848	38077313	-1	gasdermin B [Source:HGNC Symbol;Acc:23690]	36	76	46	50	80	83	99	61	102	65	44	20	126	117	112	83
ENSG00000073614	KDM5A	protein_coding	12	389295	498620	-1	lysine (K)-specific demethylase 5A [Source:HGNC Symbol;Acc:9886]	2559	2192	2444	1842	1754	2023	1803	1982	2101	2259	1756	2496	2478	2138	1763	1912
ENSG00000073670	ADAM11	protein_coding	17	42836399	42859214	1	ADAM metallopeptidase domain 11 [Source:HGNC Symbol;Acc:189]	63	22	23	25	18	10	20	12	19	20	13	4	22	16	24	9
ENSG00000073711	PPP2R3A	protein_coding	3	135684515	135866733	1	protein phosphatase 2, regulatory subunit B'', alpha [Source:HGNC Symbol;Acc:9307]	3010	3659	4079	4625	3369	4979	3992	5860	3629	5438	4364	5823	3500	4868	3189	3967
ENSG00000073712	FERMT2	protein_coding	14	53323986	53419153	-1	fermitin family member 2 [Source:HGNC Symbol;Acc:15767]	2460	2208	2941	2562	2887	2435	2825	3060	2980	2280	3439	3100	2503	2401	2924	2482
ENSG00000073734	ABCB11	protein_coding	2	169779448	169887832	-1	ATP-binding cassette, sub-family B (MDR/TAP), member 11 [Source:HGNC Symbol;Acc:42]	0	0	0	0	0	0	0	0	0	0	0	0	0	0	0	0
ENSG00000073737	DHRS9	protein_coding	2	169921299	169952677	1	dehydrogenase/reductase (SDR family) member 9 [Source:HGNC Symbol;Acc:16888]	12	12	0	2	5	3	0	3	3	6	3	0	5	6	5	2
ENSG00000073754	CD5L	protein_coding	1	157800704	157868046	-1	CD5 molecule-like [Source:HGNC Symbol;Acc:1690]	0	0	0	0	0	0	0	0	0	0	0	0	0	0	0	0
ENSG00000073756	PTGS2	protein_coding	1	186640923	186649559	-1	prostaglandin-endoperoxide synthase 2 (prostaglandin G/H synthase and cyclooxygenase) [Source:HGNC Symbol;Acc:9605]	374	33	5	3	2236	304	28	3	5673	1171	111	17	5464	1076	82	2
ENSG00000073792	IGF2BP2	protein_coding	3	185361527	185542844	-1	insulin-like growth factor 2 mRNA binding protein 2 [Source:HGNC Symbol;Acc:28867]	3914.95	3861.77	5038.2	4308.06	2702.02	2475.89	2778.13	3449.92	2625.08	2431.07	2669.88	2674.15	3130.76	2797.66	3056.18	3074.74
ENSG00000073803	MAP3K13	protein_coding	3	185000729	185206885	1	mitogen-activated protein kinase kinase kinase 13 [Source:HGNC Symbol;Acc:6852]	1853	1268	1146	696	1701	1153	1141	844	2203	1092	1180	784	2240	1203	2017	690
ENSG00000073849	ST6GAL1	protein_coding	3	186648274	186796341	1	ST6 beta-galactosamide alpha-2,6-sialyltranferase 1 [Source:HGNC Symbol;Acc:10860]	916	1268	1327	1515	1022	1771	1451	1572	1577	2271	2134	1708	1378	2286	1842	1443
ENSG00000073861	TBX21	protein_coding	17	45810610	45823485	1	T-box 21 [Source:HGNC Symbol;Acc:11599]	0	0	0	0	0	0	0	0	0	0	0	0	3	0	0	1
ENSG00000073905	VDAC1P1	pseudogene	X	80184999	80185845	1	voltage-dependent anion channel 1 pseudogene 1 [Source:HGNC Symbol;Acc:12671]	190.15	147.06	182.56	150.87	159.43	149.88	201.88	166.2	136.85	198.06	216.57	202.34	202.72	174.6	206.74	135.51
ENSG00000073910	FRY	protein_coding	13	32605437	32870794	1	furry homolog (Drosophila) [Source:HGNC Symbol;Acc:20367]	185	135	327	188	77	60	81	143	191	123	109	227	82	61	107	115
ENSG00000073921	PICALM	protein_coding	11	85668727	85780924	-1	phosphatidylinositol binding clathrin assembly protein [Source:HGNC Symbol;Acc:15514]	14276	11364	13760	9248	10418	9872	9481	10005	9079	9625	9958	9975	10092	9336	8195	7855
ENSG00000073969	NSF	protein_coding	17	44668035	44834830	1	N-ethylmaleimide-sensitive factor [Source:HGNC Symbol;Acc:8016]	1484	1662	1356	1754	1966.95	1996.03	1903.4	2041.41	1890.41	1937.97	1825.28	2032.23	1846	1999	1482	1554
ENSG00000074047	GLI2	protein_coding	2	121493199	121750229	1	GLI family zinc finger 2 [Source:HGNC Symbol;Acc:4318]	12	7	8	5	13	6	20	7	2	2	7	3	11	2	3	3
ENSG00000074054	CLASP1	protein_coding	2	122095354	122407163	-1	cytoplasmic linker associated protein 1 [Source:HGNC Symbol;Acc:17088]	3528	3260	3496	3006	3647	3034	3305	3279	3492	3017	3255	3382	3884	2670	2722	2816
ENSG00000074071	MRPS34	protein_coding	16	1821891	1823156	-1	mitochondrial ribosomal protein S34 [Source:HGNC Symbol;Acc:16618]	856	1305	1264	1567	841	1138	1229	1571	967	1322	1484	1713	994	1287	1237	1332
ENSG00000074181	NOTCH3	protein_coding	19	15270444	15311792	-1	notch 3 [Source:HGNC Symbol;Acc:7883]	3380	2193	4293	1985	374	117	575	147	661	106	678	142	917	233	2067	264
ENSG00000074201	CLNS1A	protein_coding	11	77225981	77348850	-1	chloride channel, nucleotide-sensitive, 1A [Source:HGNC Symbol;Acc:2080]	915	1109	1136	1074	900	1187	1056	1287	913	1001	1152	1154	949	1160	1092	1025
ENSG00000074211	PPP2R2C	protein_coding	4	6322305	6565327	-1	protein phosphatase 2, regulatory subunit B, gamma [Source:HGNC Symbol;Acc:9306]	199	144	268	159	619	269	613	321	182	78	313	87	316	95	516	129
ENSG00000074219	TEAD2	protein_coding	19	49843852	49865714	-1	TEA domain family member 2 [Source:HGNC Symbol;Acc:11715]	947	1156	1107	1331	482	664	544	942	512	729	632	743	827	1115	603	1135
ENSG00000074266	EED	protein_coding	11	85955586	85989781	1	embryonic ectoderm development [Source:HGNC Symbol;Acc:3188]	314	370	350	402	277	476.25	361	452	342	432	392	500	372	526	285	470
ENSG00000074276	CDHR2	protein_coding	5	175969512	176022975	1	cadherin-related family member 2 [Source:HGNC Symbol;Acc:18231]	0	2	6	5	7	1	9	6	4	6	15	19	5	1	29	12
ENSG00000074317	SNCB	protein_coding	5	176047085	176057530	-1	synuclein, beta [Source:HGNC Symbol;Acc:11140]	13	3	18	3	72	0	52	0	33	0	24	0	71	2	173	0
ENSG00000074319	TSG101	protein_coding	11	18489883	18548779	-1	tumor susceptibility gene 101 [Source:HGNC Symbol;Acc:15971]	1924	1833	1801	1801	1327	1808	1462	2079	1341	1705	1683	2076.21	1424	1764	1401	1646
ENSG00000074356	C17orf85	protein_coding	17	3714460	3749545	-1	chromosome 17 open reading frame 85 [Source:HGNC Symbol;Acc:24612]	746	965	740	934	902	1156	828	1191	752	1053	661	921	1010	1211	607	1328
ENSG00000074370	ATP2A3	protein_coding	17	3827169	3867736	-1	ATPase, Ca++ transporting, ubiquitous [Source:HGNC Symbol;Acc:813]	5	5	8	8	1	0	1	3	1	0	2	3	3	2	3	1
ENSG00000074410	CA12	protein_coding	15	63613577	63674360	-1	carbonic anhydrase XII [Source:HGNC Symbol;Acc:1371]	17221	2557	11962	1160	25808	2522	11975	877	32033	2439	11498	821	40255	4869	44781	2866
ENSG00000074416	MGLL	protein_coding	3	127407909	127542051	-1	monoglyceride lipase [Source:HGNC Symbol;Acc:17038]	27367	18010	25945	16695	35035	23475	28961	21466	35632	26352	30882	22258	29392	21591	31635	15484
ENSG00000074527	NTN4	protein_coding	12	96051583	96184930	-1	netrin 4 [Source:HGNC Symbol;Acc:13658]	3449	3118	3876	4859	774	1472	1801	2454	789	2071	3487	3798	1316	1919	1264	2425
ENSG00000074582	BCS1L	protein_coding	2	219523487	219528166	1	BC1 (ubiquinol-cytochrome c reductase) synthesis-like [Source:HGNC Symbol;Acc:1020]	203	504	240	644	249	679	403	880	312	638	472	770	296	631	270	757
ENSG00000074590	NUAK1	protein_coding	12	106457118	106533811	-1	NUAK family, SNF1-like kinase, 1 [Source:HGNC Symbol;Acc:14311]	1890	1319	1781	739	1242	971	1011	555	1157	892	780	444	1376	1077	1556	537
ENSG00000074603	DPP8	protein_coding	15	65734801	65810042	-1	dipeptidyl-peptidase 8 [Source:HGNC Symbol;Acc:16490]	1401	1818	1515	1729	1412	2085	1453	2259	1233	1868	1194	2317	1407	1929	856	1949
ENSG00000074621	SLC24A1	protein_coding	15	65903704	65953333	1	solute carrier family 24 (sodium/potassium/calcium exchanger), member 1 [Source:HGNC Symbol;Acc:10975]	258	279	285	283	560	534	683	706	535	546	552	613	554	564	573	565
ENSG00000074657	ZNF532	protein_coding	18	56529832	56653712	1	zinc finger protein 532 [Source:HGNC Symbol;Acc:30940]	2615.14	2510.6	2926.58	2372.16	2807.72	2163.05	2332.01	2433.07	2477.21	2328.87	2365.61	1999.13	3141.36	2324.22	2419.65	2146.27
ENSG00000074660	SCARF1	protein_coding	17	1537152	1549041	-1	scavenger receptor class F, member 1 [Source:HGNC Symbol;Acc:16820]	45	28	26	14	117	78	36	16	95	75	22	14	83	50	38	27
ENSG00000074695	LMAN1	protein_coding	18	56995055	57027194	-1	lectin, mannose-binding, 1 [Source:HGNC Symbol;Acc:6631]	8936	5339	9152	4447	9874	5334	7192	3135	11452	5103	7016	3328	9450	5003	10207	2958
ENSG00000074696	PTPLAD1	protein_coding	15	65822756	65870687	1	protein tyrosine phosphatase-like A domain containing 1 [Source:HGNC Symbol;Acc:24175]	2518	3913	3751	5112	2377	3614	3187	5481	2975	3844	4160	5912	2922	4192	2468	5008
ENSG00000074706	IPCEF1	protein_coding	6	154475631	154677926	-1	interaction protein for cytohesin exchange factors 1 [Source:HGNC Symbol;Acc:21204]	46	135	14	27	68	229	31	127	40	193	38	139	48	122	22	86
ENSG00000074755	ZZEF1	protein_coding	17	3907739	4046314	-1	zinc finger, ZZ-type with EF-hand domain 1 [Source:HGNC Symbol;Acc:29027]	1863	2258	2062	2592	1443	1910	1314	2055	1765	2747	1517	2692	1866	2035	1141	1966
ENSG00000074771	NOX3	protein_coding	6	155716504	155777037	-1	NADPH oxidase 3 [Source:HGNC Symbol;Acc:7890]	0	0	1	0	0	0	0	0	0	0	0	0	0	0	0	0
ENSG00000074800	ENO1	protein_coding	1	8921061	8939308	-1	enolase 1, (alpha) [Source:HGNC Symbol;Acc:3350]	128266	75079.6	148143	78001.1	117976	78971.1	142191	84429.3	106977	83203.3	128148	78018.2	125635	79409.7	133301	55178.5
ENSG00000074803	SLC12A1	protein_coding	15	48483861	48596275	1	solute carrier family 12 (sodium/potassium/chloride transporters), member 1 [Source:HGNC Symbol;Acc:10910]	2	3	16	18	169	204	1016	2538.86	377	327	2848.8	5359	122.1	137	905.57	3112
ENSG00000074842	C19orf10	protein_coding	19	4641386	4670382	-1	chromosome 19 open reading frame 10 [Source:HGNC Symbol;Acc:16948]	4291	2667	2556	1862	2866	3033	2381	1583	3761	3548	3010	2322	3800	3141	3024	1654
ENSG00000074855	ANO8	protein_coding	19	17434032	17445638	-1	anoctamin 8 [Source:HGNC Symbol;Acc:29329]	689	619	690	699	1010	725	941	834	857	785	673	650	880	883	849	1133
ENSG00000074935	TUBE1	protein_coding	6	112391980	112408716	-1	tubulin, epsilon 1 [Source:HGNC Symbol;Acc:20775]	121	129	116	114	194	315	172	258	242	316	194	243	170	220	129	221
ENSG00000074964	ARHGEF10L	protein_coding	1	17866330	18024369	1	Rho guanine nucleotide exchange factor (GEF) 10-like [Source:HGNC Symbol;Acc:25540]	1195	1765	1095	1319	2758	4564	1522	2452	3062	5287	1349	2069	2714	4810	1676	2004
ENSG00000074966	TXK	protein_coding	4	48068410	48136273	-1	TXK tyrosine kinase [Source:HGNC Symbol;Acc:12434]	7	12	8	10	22	29	19	40	33	15	31	37	41	24	12	46
ENSG00000075035	WSCD2	protein_coding	12	108523248	108644314	1	WSC domain containing 2 [Source:HGNC Symbol;Acc:29117]	0	0	0	0	0	0	0	0	1	0	1	3	0	0	0	0
ENSG00000075043	KCNQ2	protein_coding	20	62037542	62103993	-1	potassium voltage-gated channel, KQT-like subfamily, member 2 [Source:HGNC Symbol;Acc:6296]	0	2	0	7	0	0	0	0	0	0	0	0	0	0	0	0
ENSG00000075073	TACR2	protein_coding	10	71163659	71176623	-1	tachykinin receptor 2 [Source:HGNC Symbol;Acc:11527]	9	2	4	4	3	1	5	1	6	1	5	3	1	0	2	1
ENSG00000075089	ACTR6	protein_coding	12	100592900	100635643	1	ARP6 actin-related protein 6 homolog (yeast) [Source:HGNC Symbol;Acc:24025]	409	330	403	335	342	545	504	464	357	405	500	557	413	497	496	491
ENSG00000075131	TIPIN	protein_coding	15	66628544	66679084	-1	TIMELESS interacting protein [Source:HGNC Symbol;Acc:30750]	69	143	78.36	200	69.02	181.73	110	250	58.36	142.36	78.36	240.36	65	136.36	62.36	160
ENSG00000075142	SRI	protein_coding	7	87834433	87856308	-1	sorcin [Source:HGNC Symbol;Acc:11292]	1373	1611	1693	1633	969	1488	1372	1877	1043	1430	1560	1900	1084	1540	1005	1613
ENSG00000075151	EIF4G3	protein_coding	1	21132972	21503377	-1	eukaryotic translation initiation factor 4 gamma, 3 [Source:HGNC Symbol;Acc:3298]	2224	3015	2651	3442	1980	3382	1835	4105	2298	3512	2393	4070	2300	3578	1314	3603
ENSG00000075188	NUP37	protein_coding	12	102467967	102513902	-1	nucleoporin 37kDa [Source:HGNC Symbol;Acc:29929]	350	494	478	615	296	437	419	526	262	422	310	575	311	437	277	441
ENSG00000075213	SEMA3A	protein_coding	7	83587659	84122040	-1	sema domain, immunoglobulin domain (Ig), short basic domain, secreted, (semaphorin) 3A [Source:HGNC Symbol;Acc:10723]	194	95	320	143	303	247	548	405	178	174	388	377	446	257	487	578
ENSG00000075218	GTSE1	protein_coding	22	46692638	46726707	1	G-2 and S-phase expressed 1 [Source:HGNC Symbol;Acc:13698]	549	1203	809	1303	244	591	295	824	129	378	102	502	192	433	114	433
ENSG00000075223	SEMA3C	protein_coding	7	80371854	80551675	-1	sema domain, immunoglobulin domain (Ig), short basic domain, secreted, (semaphorin) 3C [Source:HGNC Symbol;Acc:10725]	8129	5912	7513	5122	10035	8065	8602	6286	8762	7757	8022	8150	12676	7750	7177	5372
ENSG00000075234	TTC38	protein_coding	22	46663858	46689905	1	tetratricopeptide repeat domain 38 [Source:HGNC Symbol;Acc:26082]	446	639	523	928	278	569	311	706	297	591	430	780	410	696	333	743
ENSG00000075239	ACAT1	protein_coding	11	107992243	108018503	1	acetyl-CoA acetyltransferase 1 [Source:HGNC Symbol;Acc:93]	1092	1140	1478	1302	937	1359	1599	1641	1256	1422	1879	1997	804	1401	1150	1591
ENSG00000075240	GRAMD4	protein_coding	22	46971909	47075688	1	GRAM domain containing 4 [Source:HGNC Symbol;Acc:29113]	1051	954	1309	1185	1315	898	1318	866	1532	1045	1360	923	1519	967	2168	1036
ENSG00000075275	CELSR1	protein_coding	22	46756731	46933067	-1	cadherin, EGF LAG seven-pass G-type receptor 1 (flamingo homolog, Drosophila) [Source:HGNC Symbol;Acc:1850]	11240	10911	13110	11739	8620	7898	7858.99	8336	11830.6	10946	11125	10594	10986	8230	9149	7259
ENSG00000075290	WNT8B	protein_coding	10	102222798	102243501	1	wingless-type MMTV integration site family, member 8B [Source:HGNC Symbol;Acc:12789]	0	1	0	0	0	0	1	1	0	2	0	1	0	0	0	3
ENSG00000075292	ZNF638	protein_coding	2	71503691	71662199	1	zinc finger protein 638 [Source:HGNC Symbol;Acc:17894]	1810	2477	2049	2576	1939	3173	2054	3785	2197	2987	2346	3606	2419	3327	1365	3255
ENSG00000075303	SLC25A40	protein_coding	7	87462883	87505672	-1	solute carrier family 25, member 40 [Source:HGNC Symbol;Acc:29680]	389	515	483	610	338	628	428	598	356	561	360	575	322	517	302	493
ENSG00000075336	TIMM21	protein_coding	18	71815746	71826197	1	translocase of inner mitochondrial membrane 21 homolog (yeast) [Source:HGNC Symbol;Acc:25010]	317	467	360	459	513	595	602	624	467	596	508	623	569	623	556	535
ENSG00000075340	ADD2	protein_coding	2	70834750	70995357	-1	adducin 2 (beta) [Source:HGNC Symbol;Acc:244]	31	30	47	53	70	61	113	96	34	18	28	30	45	28	53	25
ENSG00000075388	FGF4	protein_coding	11	69587797	69590171	-1	fibroblast growth factor 4 [Source:HGNC Symbol;Acc:3682]	0	0	0	0	0	0	0	0	0	0	0	0	0	0	0	0
ENSG00000075391	RASAL2	protein_coding	1	178062864	178448644	1	RAS protein activator like 2 [Source:HGNC Symbol;Acc:9874]	1112	1285	1803	1762	737	921	1446	1492	781	996	1526	1600	929	974	1005	1326
ENSG00000075399	VPS9D1	protein_coding	16	89773542	89787394	-1	VPS9 domain containing 1 [Source:HGNC Symbol;Acc:13526]	658	714	648	730	595	649	578	650	757	794	512	611	822	923	566	759
ENSG00000075407	ZNF37A	protein_coding	10	38383264	38412276	1	zinc finger protein 37A [Source:HGNC Symbol;Acc:13102]	567.78	607.49	611	571.91	673.51	854.71	745	993	904.11	856.44	909.79	1112	863.61	895.74	600	953
ENSG00000075413	MARK3	protein_coding	14	103851729	103970168	1	MAP/microtubule affinity-regulating kinase 3 [Source:HGNC Symbol;Acc:6897]	1993	2478	1979	2005	2077	2693	1765	2345	1985	2505	1740	2168	2265	2728	1296	2091
ENSG00000075415	SLC25A3	protein_coding	12	98987369	98995946	1	solute carrier family 25 (mitochondrial carrier; phosphate carrier), member 3 [Source:HGNC Symbol;Acc:10989]	11891.1	10997	11964	11826	7129.05	11482.2	8618.18	12185	6823	11538.2	7561.57	11871	7718.87	11205.2	6825	9853.26
ENSG00000075420	FNDC3B	protein_coding	3	171757418	172119455	1	fibronectin type III domain containing 3B [Source:HGNC Symbol;Acc:24670]	11670	10104	9083.87	6723	10998	11313	6555	5706	12633	12744	7934	6604.12	13959	13517	8811	5407
ENSG00000075426	FOSL2	protein_coding	2	28615315	28640179	1	FOS-like antigen 2 [Source:HGNC Symbol;Acc:3798]	25098	20737	21114	16005	22188	17825	18787	12995	23969	20219	18426	14937	23900	19597	21456	13083
ENSG00000075429	CACNG5	protein_coding	17	64831235	64881603	1	calcium channel, voltage-dependent, gamma subunit 5 [Source:HGNC Symbol;Acc:1409]	0	0	0	0	0	0	0	0	0	0	0	0	0	0	0	0
ENSG00000075461	CACNG4	protein_coding	17	64961026	65029514	1	calcium channel, voltage-dependent, gamma subunit 4 [Source:HGNC Symbol;Acc:1408]	0	3	5	5	0	0	1	0	0	0	0	0	1	0	0	0
ENSG00000075539	FRYL	protein_coding	4	48499378	48782339	-1	FRY-like [Source:HGNC Symbol;Acc:29127]	2515	2414	2735	2716	1432	1955	1446	2349	2326	2336	2318	3155	2005	1757	1110	2150
ENSG00000075568	TMEM131	protein_coding	2	98372799	98612388	-1	transmembrane protein 131 [Source:HGNC Symbol;Acc:30366]	1332	1661	1439	1959	1674	1911	1566	2322	1729	2035	1612	2314	1951	2069	1214	2074
ENSG00000075618	FSCN1	protein_coding	7	5632439	5646286	1	fascin homolog 1, actin-bundling protein (Strongylocentrotus purpuratus) [Source:HGNC Symbol;Acc:11148]	5588.25	3117.91	6392.87	3705.92	7611.45	2465.38	8872.45	3414.18	7229.02	2851.78	9118.28	3617.32	7617.92	3131.64	10476.3	3730.16
ENSG00000075624	ACTB	protein_coding	7	5566782	5603415	-1	actin, beta [Source:HGNC Symbol;Acc:132]	151687	173159	145499	183073	129294	108303	123788	153947	85597.4	97288	111677	109687	103128	107433	85871.4	96240
ENSG00000075643	MOCOS	protein_coding	18	33767482	33852120	1	molybdenum cofactor sulfurase [Source:HGNC Symbol;Acc:18234]	279	599	343	761	352	951	342	909	497	1198	649	1265	229	558	142	442
ENSG00000075651	PLD1	protein_coding	3	171318195	171528740	-1	phospholipase D1, phosphatidylcholine-specific [Source:HGNC Symbol;Acc:9067]	817	799	520	492	880	1413	495	838	1343	1684	570	739	1465	2204	605	661
ENSG00000075673	ATP12A	protein_coding	13	25254549	25285921	1	ATPase, H+/K+ transporting, nongastric, alpha polypeptide [Source:HGNC Symbol;Acc:13816]	295	126	209	50	8	1	10	0	3	0	0	0	4	2	2	2
ENSG00000075702	WDR62	protein_coding	19	36545783	36596008	1	WD repeat domain 62 [Source:HGNC Symbol;Acc:24502]	133	589	191	698	68	331	86	509	36	310	41	317	58	256	33	234
ENSG00000075711	DLG1	protein_coding	3	196769431	197026171	-1	discs, large homolog 1 (Drosophila) [Source:HGNC Symbol;Acc:2900]	3501	3340	3193	3123	3603	4235	4091	5306	2718	3217	3490	4538	3087	3396	2604	3652
ENSG00000075785	RAB7A	protein_coding	3	128444965	128533639	1	RAB7A, member RAS oncogene family [Source:HGNC Symbol;Acc:9788]	8554	8358	8804	8414	8049	8739	7869	9839	7231	7685	8450	8042	7916	8194	8918	7428
ENSG00000075790	BCAP29	protein_coding	7	107220422	107269615	1	B-cell receptor-associated protein 29 [Source:HGNC Symbol;Acc:24131]	1634.77	1687	1663.15	1579	1686.22	1813.26	1564	1851.05	1326.7	1336.6	1382.8	1607.96	1731	1715.35	879	1352.13
ENSG00000075826	SEC31B	protein_coding	10	102246399	102289628	-1	SEC31 homolog B (S. cerevisiae) [Source:HGNC Symbol;Acc:23197]	58.25	148.64	77.23	115.02	367.03	289.38	356.88	280.09	312.34	251	120.97	83.55	527.82	437.43	368.59	400.23
ENSG00000075856	SART3	protein_coding	12	108916357	108955176	-1	squamous cell carcinoma antigen recognized by T cells 3 [Source:HGNC Symbol;Acc:16860]	1176	1482	1390	1678	1154	1850	1339	1876	1122	1649	1207	1786	1403	1832	1588	1738
ENSG00000075884	ARHGAP15	protein_coding	2	143848931	144525921	1	Rho GTPase activating protein 15 [Source:HGNC Symbol;Acc:21030]	3	2	0	1	0	0	0	0	0	0	0	0	0	2	1	0
ENSG00000075886	TUBA3D	protein_coding	2	132233666	132240507	1	tubulin, alpha 3d [Source:HGNC Symbol;Acc:24071]	0	0	0	0	0	0	0	0	0	0	0	0	0	0	0	0
ENSG00000075891	PAX2	protein_coding	10	102495360	102589698	1	paired box 2 [Source:HGNC Symbol;Acc:8616]	1557	1148	1471	1674	2088	1418	1320	2190	2389	1683	1069	1633	2779	1871	1260	2149
ENSG00000075914	EXOSC7	protein_coding	3	45016733	45077558	1	exosome component 7 [Source:HGNC Symbol;Acc:28112]	421	521	452	635	379.86	682	578.83	672	413	611	543.56	705	475	682	538.07	540
ENSG00000075945	KIFAP3	protein_coding	1	169890467	170054349	-1	kinesin-associated protein 3 [Source:HGNC Symbol;Acc:17060]	726	565	821	759	969	1060	1320	1530	935	798	1202	1339	952	959	899	1239
ENSG00000075975	MKRN2	protein_coding	3	12598513	12625212	1	makorin ring finger protein 2 [Source:HGNC Symbol;Acc:7113]	933	913	1012	1020	700	852	919	1021	710	779	944	1045	750	879	839	894
ENSG00000076003	MCM6	protein_coding	2	136597196	136633996	-1	minichromosome maintenance complex component 6 [Source:HGNC Symbol;Acc:6949]	480	1475	1041	2450	357	1016	684	1659	353	968	609	1708	352	726	330	1100
ENSG00000076043	REXO2	protein_coding	11	114310108	114321001	1	REX2, RNA exonuclease 2 homolog (S. cerevisiae) [Source:HGNC Symbol;Acc:17851]	1132	1469	1395	1561	786.66	1581.27	1184	1900	799	1516	1289	1863	880	1444	803	1586.27
ENSG00000076053	RBM7	protein_coding	11	114270752	114284925	1	RNA binding motif protein 7 [Source:HGNC Symbol;Acc:9904]	1030.64	922.33	1106.13	1027.68	843.93	1032.5	1004.1	1058.65	815.34	903.79	979.83	1001.77	1046.12	1008.86	1047.31	926.08
ENSG00000076067	RBMS2	protein_coding	12	56915713	56984745	1	RNA binding motif, single stranded interacting protein 2 [Source:HGNC Symbol;Acc:9909]	1722.05	1607.49	1657.05	1367.62	840.58	998.33	888.69	1532.9	777.06	911.92	928.63	1172.68	834.71	949.85	912.84	974.57
ENSG00000076108	BAZ2A	protein_coding	12	56989380	57030600	-1	bromodomain adjacent to zinc finger domain, 2A [Source:HGNC Symbol;Acc:962]	8033	7717	8828	7300	5431	5794	5128	6138	6173	6787	5696	6414	6172	5846	5505	5340
ENSG00000076201	PTPN23	protein_coding	3	47422501	47454931	1	protein tyrosine phosphatase, non-receptor type 23 [Source:HGNC Symbol;Acc:14406]	2150	3066	2480	3294	2165	2667	2077	3054	1977	2584	1799	2449	2313	2796	2090	2495
ENSG00000076242	MLH1	protein_coding	3	37034823	37107380	1	mutL homolog 1, colon cancer, nonpolyposis type 2 (E. coli) [Source:HGNC Symbol;Acc:7127]	584	973	635	1163	517	1098	562	1341	581	998	573	1237	617	1022	409	920
ENSG00000076248	UNG	protein_coding	12	109535379	109548797	1	uracil-DNA glycosylase [Source:HGNC Symbol;Acc:12572]	365	661	506	881	426	801	650	1007	620	782	847	904	594	684	784	709
ENSG00000076258	FMO4	protein_coding	1	171283347	171311223	1	flavin containing monooxygenase 4 [Source:HGNC Symbol;Acc:3772]	26	15	34	45	50	53	66	92	61	69	69	95	84	79	96	101
ENSG00000076321	KLHL20	protein_coding	1	173684080	173755840	1	kelch-like 20 (Drosophila) [Source:HGNC Symbol;Acc:25056]	267	296	257	316	309	420	387	526	333	391	361	512	373	423	288	440
ENSG00000076344	RGS11	protein_coding	16	318300	325980	-1	regulator of G-protein signaling 11 [Source:HGNC Symbol;Acc:9993]	6	7	18	13	61	27	106	68	42	23	47	18	47	24	97	59
ENSG00000076351	SLC46A1	protein_coding	17	26721661	26734215	-1	solute carrier family 46 (folate transporter), member 1 [Source:HGNC Symbol;Acc:30521]	90	284	192	482	110	208	189	413	167	298	287	542	144	211	186	294
ENSG00000076356	PLXNA2	protein_coding	1	208195587	208417665	-1	plexin A2 [Source:HGNC Symbol;Acc:9100]	1151	1808	946	1487	504.69	1115	288	860	486	1437	294	969	650	1142	128	835
ENSG00000076382	SPAG5	protein_coding	17	26904592	26926297	-1	sperm associated antigen 5 [Source:HGNC Symbol;Acc:13452]	598.77	1396.91	938.3	1680.8	207.72	664.58	389.13	1018.77	149.61	393.22	171.71	602.56	203.59	473.59	232.72	473.56
ENSG00000076513	ANKRD13A	protein_coding	12	110436991	110477568	1	ankyrin repeat domain 13A [Source:HGNC Symbol;Acc:21268]	3319	3578	3938	4318	2402	2023	2843	2482	1878	2046	2083	2152	2111	2085	2101	1761
ENSG00000076554	TPD52	protein_coding	8	80870571	81143467	-1	tumor protein D52 [Source:HGNC Symbol;Acc:12005]	4193	2948.29	5081	3353.32	4207	2056	4092.22	2665	3117	1675	3711	2097	3443.15	1814.34	3924	2091.45
ENSG00000076555	ACACB	protein_coding	12	109554400	109706031	1	acetyl-CoA carboxylase beta [Source:HGNC Symbol;Acc:85]	70	133	98	281	152	319	234	555	263	457	244	518	230	346	294	455
ENSG00000076604	TRAF4	protein_coding	17	27071002	27077974	1	TNF receptor-associated factor 4 [Source:HGNC Symbol;Acc:12034]	3644	3419	2933	3050.8	2568	2621	2163	3069	2840	3120	2234	3101	2925.24	3019	2487	3040
ENSG00000076641	PAG1	protein_coding	8	81882526	82024303	-1	phosphoprotein associated with glycosphingolipid microdomains 1 [Source:HGNC Symbol;Acc:30043]	423	51	349	35	828	112	836	182	985	112	1108	151	953	97	1179	108
ENSG00000076650	GPATCH1	protein_coding	19	33571786	33621448	1	G patch domain containing 1 [Source:HGNC Symbol;Acc:24658]	164	214	185	274	200	275	230	398	171	253	184	341	217	266	165	320
ENSG00000076662	ICAM3	protein_coding	19	10444452	10450499	-1	intercellular adhesion molecule 3 [Source:HGNC Symbol;Acc:5346]	84	111	127	143	123	143	139	197	134	171	202	205	99	132	171	138
ENSG00000076685	NT5C2	protein_coding	10	104845940	104953056	-1	5'-nucleotidase, cytosolic II [Source:HGNC Symbol;Acc:8022]	3020	2824	3125	2751	2237	2850	2333	3244	2192	2401	2225	3039	2432	2699	2187	2716
ENSG00000076706	MCAM	protein_coding	11	119179241	119191799	-1	melanoma cell adhesion molecule [Source:HGNC Symbol;Acc:6934]	1664	1680	2780	2613	117	134	216	252	154	217	277	542	586	597	724	1160
ENSG00000076716	GPC4	protein_coding	X	132434131	132549518	-1	glypican 4 [Source:HGNC Symbol;Acc:4452]	4704	3013	4472	5824	4947	4816	7754	20214	6393	5457	9671	22920	6407	6113	7133	24395
ENSG00000076770	MBNL3	protein_coding	X	131503345	131623996	-1	muscleblind-like splicing regulator 3 [Source:HGNC Symbol;Acc:20564]	52	242	164	474	76	327	218	708	164	411	302	876	93	260	89	518
ENSG00000076826	CAMSAP3	protein_coding	19	7660788	7683190	1	calmodulin regulated spectrin-associated protein family, member 3 [Source:HGNC Symbol;Acc:29307]	783	809	892	777	571	534	666	663	546	535	524	574	560	500	558	490
ENSG00000076864	RAP1GAP	protein_coding	1	21922708	21995801	-1	RAP1 GTPase activating protein [Source:HGNC Symbol;Acc:9858]	262	196	301	271	1072	878	841	755	1996	976	1185	753	1423	757	2768	844
ENSG00000076924	XAB2	protein_coding	19	7684411	7694451	-1	XPA binding protein 2 [Source:HGNC Symbol;Acc:14089]	1294	1412	1390	1666	1182	1443	1302	1566	1208	1396	1199	1334	1161	1341	1528	1127
ENSG00000076928	ARHGEF1	protein_coding	19	42387228	42434302	1	Rho guanine nucleotide exchange factor (GEF) 1 [Source:HGNC Symbol;Acc:681]	1955	2228	2356	2544	1987	2346	2225	2408	1775	2253	1673	2041	1890	2167	1730	2140
ENSG00000076944	STXBP2	protein_coding	19	7701767	7712759	1	syntaxin binding protein 2 [Source:HGNC Symbol;Acc:11445]	3882.31	3092.99	3383.55	2930.94	3310.62	2532.56	2992.25	2320.93	2997.75	2676.6	2590.05	2372.05	3161.93	2741.21	3366.97	2132.48
ENSG00000076984	MAP2K7	protein_coding	19	7968728	7979363	1	mitogen-activated protein kinase kinase 7 [Source:HGNC Symbol;Acc:6847]	1488	1454	1401	1437	1620	1692	1335	1723	1493	1588	1284	1377	1614	1766	1506	1518
ENSG00000077009	NMRK2	protein_coding	19	3933101	3942414	1	nicotinamide riboside kinase 2 [Source:HGNC Symbol;Acc:17871]	1	0	1	6	1	1	2	3	0	1	0	2	0	3	5	5
ENSG00000077044	DGKD	protein_coding	2	234263153	234380750	1	diacylglycerol kinase, delta 130kDa [Source:HGNC Symbol;Acc:2851]	428	578	618	789.97	404	426	505	551	406	447	506.65	474	489.47	532	480	633
ENSG00000077063	CTTNBP2	protein_coding	7	117350705	117514193	-1	cortactin binding protein 2 [Source:HGNC Symbol;Acc:15679]	112	270	122	326	374	516	476	1011	325	532	356	857	612	691	391	1189
ENSG00000077080	ACTL6B	protein_coding	7	100240720	100254084	-1	actin-like 6B [Source:HGNC Symbol;Acc:160]	0	0	0	0	0	0	0	0	0	0	0	0	0	0	0	0
ENSG00000077092	RARB	protein_coding	3	25215823	25639423	1	retinoic acid receptor, beta [Source:HGNC Symbol;Acc:9865]	1	1	1	0	1	0	0	1	0	0	0	1	0	1	1	0
ENSG00000077097	TOP2B	protein_coding	3	25639475	25706398	-1	topoisomerase (DNA) II beta 180kDa [Source:HGNC Symbol;Acc:11990]	3270	3826	4345	4255	2080	3823	2482	3960	2296	3569	2303	4463	2920	4118	1392	4308
ENSG00000077147	TM9SF3	protein_coding	10	98277866	98347209	-1	transmembrane 9 superfamily member 3 [Source:HGNC Symbol;Acc:21529]	9908	8556	10226	8137	8735	10891	9546	9162	10129	10399	9970	10718	11659	11851	8955	9791
ENSG00000077150	NFKB2	protein_coding	10	104153867	104162281	1	nuclear factor of kappa light polypeptide gene enhancer in B-cells 2 (p49/p100) [Source:HGNC Symbol;Acc:7795]	8936	6538	6426	2777	9059	6738	5139	2375	8881.99	7417	4098	1974	9010	6886	6356	1905
ENSG00000077152	UBE2T	protein_coding	1	202300785	202311108	-1	ubiquitin-conjugating enzyme E2T (putative) [Source:HGNC Symbol;Acc:25009]	149	326	161	365	50	195	74	293	33	165	51	269	41	169	23	150
ENSG00000077157	PPP1R12B	protein_coding	1	202317827	202557697	1	protein phosphatase 1, regulatory subunit 12B [Source:HGNC Symbol;Acc:7619]	207	396	258	386	264	395	323	514	413	653	344	648	373.94	440	324	451
ENSG00000077232	DNAJC10	protein_coding	2	183580999	183644334	1	DnaJ (Hsp40) homolog, subfamily C, member 10 [Source:HGNC Symbol;Acc:24637]	5551	6678	5963	5841	5807	8083	4477	6174	6507	7512	5416	6915	6659	8513	3323	6066
ENSG00000077235	GTF3C1	protein_coding	16	27470876	27561234	-1	general transcription factor IIIC, polypeptide 1, alpha 220kDa [Source:HGNC Symbol;Acc:4664]	2098	3622	2247	3923	1749	3158	1766	3478	2062	3681	2047	3936	2222	3391	1466	3428
ENSG00000077238	IL4R	protein_coding	16	27324989	27376099	1	interleukin 4 receptor [Source:HGNC Symbol;Acc:6015]	3124	3327	3637	3604	2576	2940	2459	2364	3133	3699	3484	3026	2909	3295	3279	2156
ENSG00000077254	USP33	protein_coding	1	78161672	78225537	-1	ubiquitin specific peptidase 33 [Source:HGNC Symbol;Acc:20059]	1641	1889	2199	2481	1130	1970	1677	2760	1196	1722	1616	2572	1355	1908	1049	2446
ENSG00000077264	PAK3	protein_coding	X	110187513	110464173	1	p21 protein (Cdc42/Rac)-activated kinase 3 [Source:HGNC Symbol;Acc:8592]	72	95	147	127	37	54	53	68	25	38	42	50	122	160	107	284
ENSG00000077274	CAPN6	protein_coding	X	110488331	110513751	-1	calpain 6 [Source:HGNC Symbol;Acc:1483]	14	21	32	34	234	182	313	426	390	483	762	723	190	179	717	583
ENSG00000077279	DCX	protein_coding	X	110537007	110655603	-1	doublecortin [Source:HGNC Symbol;Acc:2714]	0	1	1	2	1	11	3	3	10	45	1	3	4	8	3	5
ENSG00000077312	SNRPA	protein_coding	19	41256542	41271294	1	small nuclear ribonucleoprotein polypeptide A [Source:HGNC Symbol;Acc:11151]	1040	1506	1419	1932	721	1022	785	1432	666	1096	755	1055	732	1027	731	977
ENSG00000077327	SPAG6	protein_coding	10	22634399	22743153	1	sperm associated antigen 6 [Source:HGNC Symbol;Acc:11215]	1	7	2	8	0	1	1	3	0	2	1	2	2	4	0	2
ENSG00000077348	EXOSC5	protein_coding	19	41892279	41903384	-1	exosome component 5 [Source:HGNC Symbol;Acc:24662]	184	175	202	261	135	208	217	226	195	241	305	309	215	221	309	225
ENSG00000077380	DYNC1I2	protein_coding	2	172543919	172604930	1	dynein, cytoplasmic 1, intermediate chain 2 [Source:HGNC Symbol;Acc:2964]	4170.71	4035.12	4558.73	3997.63	3566.41	5065.43	4623.59	5264	3632.49	3937.14	4688.82	5120.08	3783.8	4346.48	4021.63	4463.89
ENSG00000077420	APBB1IP	protein_coding	10	26727132	26856732	1	amyloid beta (A4) precursor protein-binding, family B, member 1 interacting protein [Source:HGNC Symbol;Acc:17379]	680	529	865	769	918	721	966	1229	634	582	711	863	381	292	424	380
ENSG00000077454	LRCH4	protein_coding	7	100169855	100183776	-1	leucine-rich repeats and calponin homology (CH) domain containing 4 [Source:HGNC Symbol;Acc:6691]	962	1693	1285	1962	941	1393.42	959	1960	547	1289	590.18	1285	859	1400	528	1600
ENSG00000077458	FAM76B	protein_coding	11	95502106	95523573	-1	family with sequence similarity 76, member B [Source:HGNC Symbol;Acc:28492]	258	299	283	326	398	452	427	407	259	320	196	341	430	499	330	556
ENSG00000077463	SIRT6	protein_coding	19	4174106	4182601	-1	sirtuin 6 [Source:HGNC Symbol;Acc:14934]	565	607	558	597	521	597	515	640	534	637	580	565	562	601	535	517
ENSG00000077498	TYR	protein_coding	11	88910620	89028908	1	tyrosinase [Source:HGNC Symbol;Acc:12442]	0	0	0	0	0	0	2	0	1	0	0	0	0	0	0	0
ENSG00000077514	POLD3	protein_coding	11	74204896	74380162	1	polymerase (DNA-directed), delta 3, accessory subunit [Source:HGNC Symbol;Acc:20932]	372	637	482	772.18	449	716	421	720.88	386	565	350	557	442	661	330	507
ENSG00000077522	ACTN2	protein_coding	1	236849754	236927931	1	actinin, alpha 2 [Source:HGNC Symbol;Acc:164]	20	11	15	7	53	16	59	7	34	4	36	2	79	14	123	20
ENSG00000077549	CAPZB	protein_coding	1	19665267	19812066	-1	capping protein (actin filament) muscle Z-line, beta [Source:HGNC Symbol;Acc:1491]	6797	7543	7216	8048	6159	6521	6061	8300	4820	6245	5836	6490	5666	6668	5188	5965
ENSG00000077585	GPR137B	protein_coding	1	236305832	236385165	1	G protein-coupled receptor 137B [Source:HGNC Symbol;Acc:11862]	368	367	484	399	814	628	860	542	856	607	870	506	650	547	876	405
ENSG00000077616	NAALAD2	protein_coding	11	89864683	89926062	1	N-acetylated alpha-linked acidic dipeptidase 2 [Source:HGNC Symbol;Acc:14526]	0	0	0	0	0	0	1	1	0	0	0	0	1	2	5	3
ENSG00000077684	PHF17	protein_coding	4	129730779	129796379	1	PHD finger protein 17 [Source:HGNC Symbol;Acc:30027]	924	1186	1548	1904	694	1454	1311	2682	714	1393	1300	2969	763	1201	713	1979
ENSG00000077713	SLC25A43	protein_coding	X	118533023	118588441	1	solute carrier family 25, member 43 [Source:HGNC Symbol;Acc:30557]	493	431	693	498	683	564	895	815	639	479	986	745	545	471	636	507
ENSG00000077721	UBE2A	protein_coding	X	118708501	118718381	1	ubiquitin-conjugating enzyme E2A [Source:HGNC Symbol;Acc:12472]	1642	2080	1651	2123	1398	2490	1529	2634	1315	2134	1479	2478	1464	2314	922	2068
ENSG00000077782	FGFR1	protein_coding	8	38268656	38326352	-1	fibroblast growth factor receptor 1 [Source:HGNC Symbol;Acc:3688]	9157	7303	7568	5229	7727	6915	5739	5644	5568	6454	4730	4971	7115	6305	4669	4927
ENSG00000077800	FKBP6	protein_coding	7	72742167	72772634	1	FK506 binding protein 6, 36kDa [Source:HGNC Symbol;Acc:3722]	1	0	1	0	0	0	3	1	0	0	0	0	0	0	2	0
ENSG00000077809	GTF2I	protein_coding	7	74071994	74175026	1	general transcription factor IIi [Source:HGNC Symbol;Acc:4659]	7509.76	9058.79	8409.58	9882.92	7570.71	11582.3	8749.82	13514.9	9420.24	11429.7	9232.82	13414.5	10223.1	13125.6	7584.82	14107.1
ENSG00000077935	SMC1B	protein_coding	22	45739944	45809500	-1	structural maintenance of chromosomes 1B [Source:HGNC Symbol;Acc:11112]	2	7	6	13	0	0	5	4	0	1	1	0	1	1	0	1
ENSG00000077942	FBLN1	protein_coding	22	45898118	45997015	1	fibulin 1 [Source:HGNC Symbol;Acc:3600]	94	114	104	100	239	401	213	290	451	760	380	332	541	749	394	299
ENSG00000077943	ITGA8	protein_coding	10	15555948	15762124	-1	integrin, alpha 8 [Source:HGNC Symbol;Acc:6144]	0	0	0	0	0	0	0	0	0	0	0	0	0	0	0	0
ENSG00000077984	CST7	protein_coding	20	24929866	24940564	1	cystatin F (leukocystatin) [Source:HGNC Symbol;Acc:2479]	0	0	0	0	0	0	0	0	0	0	0	0	0	0	0	0
ENSG00000078018	MAP2	protein_coding	2	210288782	210598842	1	microtubule-associated protein 2 [Source:HGNC Symbol;Acc:6839]	242	276	2173	1967	191	107	1332	1039	615	205	2663	1492	414	151	2474	1371
ENSG00000078043	PIAS2	protein_coding	18	44388353	44500123	-1	protein inhibitor of activated STAT, 2 [Source:HGNC Symbol;Acc:17311]	1178	558	1145	467	1931	687	1780	671	1886	637	1745	670	2141	793	1677	628
ENSG00000078053	AMPH	protein_coding	7	38423305	38671167	-1	amphiphysin [Source:HGNC Symbol;Acc:471]	3	0	0	0	0	0	0	0	0	1	0	0	0	0	0	0
ENSG00000078061	ARAF	protein_coding	X	47420516	47431307	1	v-raf murine sarcoma 3611 viral oncogene homolog [Source:HGNC Symbol;Acc:646]	1317	1909	1543	2290	1369	1541	1331	2138	1300	1728	1307	1684	1480	1829	1376	1625
ENSG00000078070	MCCC1	protein_coding	3	182733006	182833863	-1	methylcrotonoyl-CoA carboxylase 1 (alpha) [Source:HGNC Symbol;Acc:6936]	620	593	607	622	742	827	874	892	733	853	761	963	696	928	818	827
ENSG00000078081	LAMP3	protein_coding	3	182840001	182881627	-1	lysosomal-associated membrane protein 3 [Source:HGNC Symbol;Acc:14582]	145	199	90	100	123	130	39	31	71	169	5	13	105	132	23	10
ENSG00000078098	FAP	protein_coding	2	163027194	163101661	-1	fibroblast activation protein, alpha [Source:HGNC Symbol;Acc:3590]	3	5	2	5	0	2	0	0	0	0	0	3	1	6	1	0
ENSG00000078114	NEBL	protein_coding	10	21068902	21463116	-1	nebulette [Source:HGNC Symbol;Acc:16932]	490	258	311	122	760	273	826	181	699	421	670	184	1013	781	670	179
ENSG00000078124	ACER3	protein_coding	11	76571911	76737841	1	alkaline ceramidase 3 [Source:HGNC Symbol;Acc:16066]	1212.98	1327.93	983.97	1013	958	1442	788	1371	557	1270.95	669	1470	1165.75	1368	435	1112.97
ENSG00000078140	UBE2K	protein_coding	4	39699664	39784412	1	ubiquitin-conjugating enzyme E2K [Source:HGNC Symbol;Acc:4914]	2330	2934	2794	3019	1890	3076	2258	3193	1815	2501	2170	3281	2119	2848	1478	2962
ENSG00000078142	PIK3C3	protein_coding	18	39535171	39667794	1	phosphatidylinositol 3-kinase, catalytic subunit type 3 [Source:HGNC Symbol;Acc:8974]	1539	1234	1546	1041	1458	1521	1566	1714	1513	1415	1524	1626	1632	1519	1307	1417
ENSG00000078177	N4BP2	protein_coding	4	40058446	40159872	1	NEDD4 binding protein 2 [Source:HGNC Symbol;Acc:29851]	388	353	330	271	212	352	202	295	202	242	201	319	273	299	130	322
ENSG00000078237	C12orf5	protein_coding	12	4430371	4462338	1	chromosome 12 open reading frame 5 [Source:HGNC Symbol;Acc:1185]	375	448	423	488	217	519	242	475	160	376	166	527	244	529	109	501
ENSG00000078246	TULP3	protein_coding	12	2986389	3050306	1	tubby like protein 3 [Source:HGNC Symbol;Acc:12425]	1548	1337	1529	1201	1381	1198	1144	1340	1000	1101	1069	849	1141	1157	1075	873
ENSG00000078269	SYNJ2	protein_coding	6	158402888	158520208	1	synaptojanin 2 [Source:HGNC Symbol;Acc:11504]	934	1040	1307	1192	848	1422	944	1219	949	1221	1215	960	1146	1187	1293	795
ENSG00000078295	ADCY2	protein_coding	5	7396321	7830194	1	adenylate cyclase 2 (brain) [Source:HGNC Symbol;Acc:233]	1	0	0	0	0	0	0	0	0	0	0	0	0	0	0	1
ENSG00000078304	PPP2R5C	protein_coding	14	102228135	102394326	1	protein phosphatase 2, regulatory subunit B', gamma [Source:HGNC Symbol;Acc:9311]	2509.47	2829.29	2935.43	2846.42	2696.15	3132.63	2924.28	3713.03	2642.05	2754.52	3328.38	3360.09	2710.01	2877.89	2885.53	2826.04
ENSG00000078319	PMS2P1	pseudogene	7	99918615	99939531	-1	postmeiotic segregation increased 2 pseudogene 1 [Source:HGNC Symbol;Acc:9123]	59.43	82.61	66.26	91.34	42.47	84.69	80.54	113.39	58.59	79.03	95.67	108.53	68.67	84.42	70.81	86.12
ENSG00000078328	RBFOX1	protein_coding	16	6069095	7763340	1	RNA binding protein, fox-1 homolog (C. elegans) 1 [Source:HGNC Symbol;Acc:18222]	2	0	0	0	0	0	0	0	0	0	1	0	0	1	1	0
ENSG00000078369	GNB1	protein_coding	1	1716726	1822502	-1	guanine nucleotide binding protein (G protein), beta polypeptide 1 [Source:HGNC Symbol;Acc:4396]	21831	20644	22879	20693	18586	18030	18197	19210	15975	16558	17211	16937	17038	16206	17154	14294
ENSG00000078399	HOXA9	protein_coding	7	27202054	27210117	-1	homeobox A9 [Source:HGNC Symbol;Acc:5109]	366	581.15	649.66	1075.72	752.53	1196	997.37	2218.31	578.14	975.39	777.61	1503.67	638.83	1216.46	872.68	1738.19
ENSG00000078401	EDN1	protein_coding	6	12290596	12297427	1	endothelin 1 [Source:HGNC Symbol;Acc:3176]	3664	1254	2230	244	1917	753	1194	198	1903	1154	1412	180	2317	1084	1091	295
ENSG00000078403	MLLT10	protein_coding	10	21823094	22032559	1	myeloid/lymphoid or mixed-lineage leukemia (trithorax homolog, Drosophila); translocated to, 10 [Source:HGNC Symbol;Acc:16063]	840	832	1011	908	905	840	1009	1056	861	802	993	1036	802	846	964	889
ENSG00000078487	ZCWPW1	protein_coding	7	99998449	100026615	-1	zinc finger, CW type with PWWP domain 1 [Source:HGNC Symbol;Acc:23486]	16	18	12	23	60	68	64	123	69	47	68	79	55	70	38	80
ENSG00000078549	ADCYAP1R1	protein_coding	7	31092076	31151089	1	adenylate cyclase activating polypeptide 1 (pituitary) receptor type I [Source:HGNC Symbol;Acc:242]	1	4	0	0	0	0	2	0	0	1	1	0	1	1	0	0
ENSG00000078579	FGF20	protein_coding	8	16849678	16859690	-1	fibroblast growth factor 20 [Source:HGNC Symbol;Acc:3677]	1	0	1	1	1	0	0	4	0	0	2	0	1	1	0	3
ENSG00000078589	P2RY10	protein_coding	X	78200829	78217451	1	purinergic receptor P2Y, G-protein coupled, 10 [Source:HGNC Symbol;Acc:19906]	0	0	0	0	0	0	0	0	0	0	0	0	0	0	0	0
ENSG00000078596	ITM2A	protein_coding	X	78615881	78623164	-1	integral membrane protein 2A [Source:HGNC Symbol;Acc:6173]	138	122	220	166	294	274	516	574	113	116	245	308	629	638	886	919
ENSG00000078618	NRD1	protein_coding	1	52254863	52344477	-1	nardilysin (N-arginine dibasic convertase) [Source:HGNC Symbol;Acc:7995]	3947	4599	5216	5091	2780	4710	3474	5029	2859	3920	3211	4521	3176	4643	3104	4559
ENSG00000078668	VDAC3	protein_coding	8	42249142	42263415	1	voltage-dependent anion channel 3 [Source:HGNC Symbol;Acc:12674]	2080	2249	2181	2305	2607	2388	3106	2953	2386	2216	2936	2712	2427	2241	2207	2138
ENSG00000078674	PCM1	protein_coding	8	17780349	17885478	1	pericentriolar material 1 [Source:HGNC Symbol;Acc:8727]	3032	3203	3648	3379	2610	3380	3162	4288	2792	3125	2841	3977	2956	3260	3027	3525
ENSG00000078687	TNRC6C	protein_coding	17	76000249	76104916	1	trinucleotide repeat containing 6C [Source:HGNC Symbol;Acc:29318]	214.56	242	147	238.45	258	235.09	236	289.64	248	284.05	200.6	274.5	262.63	248.87	158	264.37
ENSG00000078699	CBFA2T2	protein_coding	20	32077881	32237842	1	core-binding factor, runt domain, alpha subunit 2; translocated to, 2 [Source:HGNC Symbol;Acc:1536]	1155	1067	1136	944	1249	1176	1387	1318	1255	1250	1240	1120	1239	1236	1723	1208
ENSG00000078725	DBC1	protein_coding	9	121915736	122131745	-1	deleted in bladder cancer 1 [Source:HGNC Symbol;Acc:2687]	241	455	461	1067	195	165	249	192	220	194	305	184	147	124	160	211
ENSG00000078747	ITCH	protein_coding	20	32951041	33099198	1	itchy E3 ubiquitin protein ligase [Source:HGNC Symbol;Acc:13890]	2652	2423	2657	2238	2262	2527	2287	2814	2074	2355	2090	2912	2394	2473	2116	2447
ENSG00000078795	PKD2L2	protein_coding	5	137223657	137278436	1	polycystic kidney disease 2-like 2 [Source:HGNC Symbol;Acc:9012]	1	0	0	0	2	1	1	0	0	4	5	3	3	3	1	1
ENSG00000078804	TP53INP2	protein_coding	20	33292094	33301243	1	tumor protein p53 inducible nuclear protein 2 [Source:HGNC Symbol;Acc:16104]	3787	3618	1905	1998	2204	3273	1138	2011	1703	4244	795	1904	1979	3734	629	1750
ENSG00000078808	SDF4	protein_coding	1	1152288	1167411	-1	stromal cell derived factor 4 [Source:HGNC Symbol;Acc:24188]	6007	6352	5724	6463	6187	6595	5256	6222	7331	7858	6312	6483	7625	8039	6290	5905
ENSG00000078814	MYH7B	protein_coding	20	33563206	33590240	1	myosin, heavy chain 7B, cardiac muscle, beta [Source:HGNC Symbol;Acc:15906]	4	5	6	4	2	3	13	11	8	2	12	4	8	5	15	11
ENSG00000078898	BPIFB2	protein_coding	20	31595406	31611515	1	BPI fold containing family B, member 2 [Source:HGNC Symbol;Acc:16177]	0	0	0	0	0	0	0	0	0	0	0	0	0	0	0	0
ENSG00000078900	TP73	protein_coding	1	3569084	3652765	1	tumor protein p73 [Source:HGNC Symbol;Acc:12003]	7	4	11	14	38	15	22	29	17	6	6	22	16	2	57	4
ENSG00000078902	TOLLIP	protein_coding	11	1295601	1330884	-1	toll interacting protein [Source:HGNC Symbol;Acc:16476]	1982	1929	2076	1958	1916	2205	2138	2593	2163	2213	2537	2642	2242	2472	2358	2393
ENSG00000078967	UBE2D4	protein_coding	7	43966037	43993166	1	ubiquitin-conjugating enzyme E2D 4 (putative) [Source:HGNC Symbol;Acc:21647]	163	277	176	298	204	360	245	407	229	331	244	358	193	324	134	233
ENSG00000079101	CLUL1	protein_coding	18	596988	650334	1	clusterin-like 1 (retinal) [Source:HGNC Symbol;Acc:2096]	0	4	2	2	7	9	25	22	1	0	12	14	26	10	37	48
ENSG00000079102	RUNX1T1	protein_coding	8	92967203	93115514	-1	runt-related transcription factor 1; translocated to, 1 (cyclin D-related) [Source:HGNC Symbol;Acc:1535]	1	0	0	0	0	1	1	0	0	0	2	2	1	1	2	3
ENSG00000079112	CDH17	protein_coding	8	95139399	95229531	-1	cadherin 17, LI cadherin (liver-intestine) [Source:HGNC Symbol;Acc:1756]	5	3	7	4	62	71	81	121	38	39	74	75	16	34	72	41
ENSG00000079134	THOC1	protein_coding	18	214520	268050	-1	THO complex 1 [Source:HGNC Symbol;Acc:19070]	261	380	311	370	346	511	349	482	291	381	261	357	413	552	286	532
ENSG00000079150	FKBP7	protein_coding	2	179328391	179343327	-1	FK506 binding protein 7 [Source:HGNC Symbol;Acc:3723]	11	21	32	77	24	52	71	133	30	47	81	98	61	77	103	156
ENSG00000079156	OSBPL6	protein_coding	2	179059208	179264160	1	oxysterol binding protein-like 6 [Source:HGNC Symbol;Acc:16388]	8	23	13	33	44	87	51	107	26	84	44	61	20	44	14	50
ENSG00000079215	SLC1A3	protein_coding	5	36606457	36688436	1	solute carrier family 1 (glial high affinity glutamate transporter), member 3 [Source:HGNC Symbol;Acc:10941]	19	11	19	14	25	54	13	10	79	104	15	11	63	96	30	10
ENSG00000079246	XRCC5	protein_coding	2	216972187	217071026	1	X-ray repair complementing defective repair in Chinese hamster cells 5 (double-strand-break rejoining) [Source:HGNC Symbol;Acc:12833]	7730	11743	10315	14100	6242	11266	7529	14697	6082	10046	7271	13533	7731	11197	5378	11069
ENSG00000079257	LXN	protein_coding	3	158363611	158390482	-1	latexin [Source:HGNC Symbol;Acc:13347]	161	183	145	195	98	167	164	314	76	149	162	274	117	152	132	209
ENSG00000079263	SP140	protein_coding	2	231090445	231223762	1	SP140 nuclear body protein [Source:HGNC Symbol;Acc:17133]	10.82	52.36	11.47	48.28	18.82	185.63	38.16	228.84	23.73	158.89	38.78	244.36	81.38	244.8	24.32	292.13
ENSG00000079277	MKNK1	protein_coding	1	47023090	47082515	-1	MAP kinase interacting serine/threonine kinase 1 [Source:HGNC Symbol;Acc:7110]	769	945	824	972.01	618	860.1	613	979.06	470.1	745	404	708.07	643.11	829.49	512.32	815
ENSG00000079308	TNS1	protein_coding	2	218664512	218867718	-1	tensin 1 [Source:HGNC Symbol;Acc:11973]	5370.5	2883	4001.22	3645.69	2898.34	2226.66	1989.4	2876	4248.7	4576.5	3589.22	4911.7	3441.86	2228.66	3015	2727.36
ENSG00000079313	REXO1	protein_coding	19	1815248	1848452	-1	REX1, RNA exonuclease 1 homolog (S. cerevisiae) [Source:HGNC Symbol;Acc:24616]	1264	1780	1409	1750	1047	1266	957	1431	861	1172.19	781	1098	1110	1288	932	1137
ENSG00000079332	SAR1A	protein_coding	10	71909960	71930279	-1	SAR1 homolog A (S. cerevisiae) [Source:HGNC Symbol;Acc:10534]	2296	2376.84	2247	2257.03	2336.92	3251	2486	3092.8	2375	2871.67	2749.91	3388	2669	3481	2371	2951
ENSG00000079335	CDC14A	protein_coding	1	100810584	100985833	1	CDC14 cell division cycle 14 homolog A (S. cerevisiae) [Source:HGNC Symbol;Acc:1718]	164	176	136	142	78	125	72	150	53	110	47	79	90	152	39	112
ENSG00000079337	RAPGEF3	protein_coding	12	48128455	48164823	-1	Rap guanine nucleotide exchange factor (GEF) 3 [Source:HGNC Symbol;Acc:16629]	1329	1589	733	1161	1513	2860	1559	3585	1554	3730	1162	3126	1471	2960	1143	4375
ENSG00000079385	CEACAM1	protein_coding	19	43011456	43065386	-1	carcinoembryonic antigen-related cell adhesion molecule 1 (biliary glycoprotein) [Source:HGNC Symbol;Acc:1814]	184.02	163.07	148.03	138	391.8	222	232	130	182.96	132.05	170	67.91	137.06	91	129.23	60.03
ENSG00000079387	SENP1	protein_coding	12	48436681	48500091	-1	SUMO1/sentrin specific peptidase 1 [Source:HGNC Symbol;Acc:17927]	275	441	289	552	263	479	221	628	203	459	181	485	259	464	139	441
ENSG00000079393	DUSP13	protein_coding	10	76854190	76868976	-1	dual specificity phosphatase 13 [Source:HGNC Symbol;Acc:19681]	0	1	3	3	2	0	0	0	0	0	3	0	0	1	1	0
ENSG00000079432	CIC	protein_coding	19	42772689	42799948	1	capicua homolog (Drosophila) [Source:HGNC Symbol;Acc:14214]	6958	4583	7871	5012	8590	4003	7882	4445	8008	4375	6386	3923	8221	4640	11311	4055
ENSG00000079435	LIPE	protein_coding	19	42905659	42931578	-1	lipase, hormone-sensitive [Source:HGNC Symbol;Acc:6621]	89	221	106	228	37	102	41	123	38	95	37	85	25	88	10	65
ENSG00000079459	FDFT1	protein_coding	8	11653082	11696818	1	farnesyl-diphosphate farnesyltransferase 1 [Source:HGNC Symbol;Acc:3629]	20093	17389	14882	13830	4387	7909	4664	8510	3657	6541	4341	7117	4631	8149.24	2003	5684
ENSG00000079462	PAFAH1B3	protein_coding	19	42801185	42807698	-1	platelet-activating factor acetylhydrolase 1b, catalytic subunit 3 (29kDa) [Source:HGNC Symbol;Acc:8576]	739	805	851	1095	355	530	619	737	422	503	618	598	385	528	600	583
ENSG00000079482	OPHN1	protein_coding	X	67262186	67653755	-1	oligophrenin 1 [Source:HGNC Symbol;Acc:8148]	986	905	1205	1103	271	464	528	725	281	469	480	695	443	619	387	913
ENSG00000079557	AFM	protein_coding	4	74347400	74369691	1	afamin [Source:HGNC Symbol;Acc:316]	0	0	0	0	0	0	0	0	0	0	0	0	0	0	0	0
ENSG00000079616	KIF22	protein_coding	16	29802040	29816706	1	kinesin family member 22 [Source:HGNC Symbol;Acc:6391]	551	1430	901	1854	419	973	597	1345	411	867	409	991	469	835	407	874
ENSG00000079689	SCGN	protein_coding	6	25652464	25702011	1	secretagogin, EF-hand calcium binding protein [Source:HGNC Symbol;Acc:16941]	0	1	1	2	1	2	2	5	0	6	1	13	2	8	0	5
ENSG00000079691	LRRC16A	protein_coding	6	25279306	25620758	1	leucine rich repeat containing 16A [Source:HGNC Symbol;Acc:21581]	2173	3227	2706	3659	1704	3070	1991	4008	1620	3199	1935	4213	1673	3009	1190	3605
ENSG00000079739	PGM1	protein_coding	1	64058947	64125916	1	phosphoglucomutase 1 [Source:HGNC Symbol;Acc:8905]	3874	2366	3793	2039	3680	2923	4089	2185	4595	3360	5319	2935	4661	3127	4608	2176
ENSG00000079785	DDX1	protein_coding	2	15731302	15771225	1	DEAD (Asp-Glu-Ala-Asp) box helicase 1 [Source:HGNC Symbol;Acc:2734]	2788	3397	2691	3235	1933	4176	2441	4287	2006	3601	2582	4562	2645	4211	1942	3795
ENSG00000079805	DNM2	protein_coding	19	10828755	10944164	1	dynamin 2 [Source:HGNC Symbol;Acc:2974]	5133	5432	5078	5510	4052	4928	4119	5755	4014	5228	3969	5473	4409	5174	3969	5128
ENSG00000079819	EPB41L2	protein_coding	6	131160487	131384462	-1	erythrocyte membrane protein band 4.1-like 2 [Source:HGNC Symbol;Acc:3379]	3819	5202	4544	5206	4055	4134	3670	4553	3222	3493	2676	3232	4185	4367	2892	3300
ENSG00000079841	RIMS1	protein_coding	6	72596406	73112845	1	regulating synaptic membrane exocytosis 1 [Source:HGNC Symbol;Acc:17282]	133	75	322	199	133	161	405	590	41	28	112	142	92	91	297	295
ENSG00000079931	MOXD1	protein_coding	6	132617194	132722684	-1	monooxygenase, DBH-like 1 [Source:HGNC Symbol;Acc:21063]	1138	657	1305	797	1204	492	1644	706	1442	555	1724	829	1210	437	1200	453
ENSG00000079950	STX7	protein_coding	6	132779054	132834337	-1	syntaxin 7 [Source:HGNC Symbol;Acc:11442]	2544	1912	2020	1508	3162	3181	2620	2634	3484	2914	2888	2708	2496	2646	2666	2177
ENSG00000079974	RABL2B	protein_coding	22	51205929	51222091	-1	RAB, member of RAS oncogene family-like 2B [Source:HGNC Symbol;Acc:9800]	438.32	681.46	496.36	716.82	776.67	947.27	701.99	1038.75	623.32	810.26	645.21	676.94	807.06	1017.32	512.88	930.32
ENSG00000079999	KEAP1	protein_coding	19	10596796	10614417	-1	kelch-like ECH-associated protein 1 [Source:HGNC Symbol;Acc:23177]	1673	1683	1583	1596	1481	2007	1505	1791	1652	1815	1683	1837	1639	1956	1432	1471
ENSG00000080007	DDX43	protein_coding	6	74104471	74127292	1	DEAD (Asp-Glu-Ala-Asp) box polypeptide 43 [Source:HGNC Symbol;Acc:18677]	27	34	24	24	6	4	7	10	0	2	1	2	13	13	3	12
ENSG00000080031	PTPRH	protein_coding	19	55692616	55720874	-1	protein tyrosine phosphatase, receptor type, H [Source:HGNC Symbol;Acc:9672]	913	429	267	90	544	174	156	25	307	131	74	8	707	250	249	22
ENSG00000080166	DCT	protein_coding	13	95091741	95131936	-1	dopachrome tautomerase [Source:HGNC Symbol;Acc:2709]	0	0	3	0	0	1	1	1	1	1	5	1	0	0	3	1
ENSG00000080189	SLC35C2	protein_coding	20	44978167	44993043	-1	solute carrier family 35, member C2 [Source:HGNC Symbol;Acc:17117]	1343	1443	1033	1288	939	1413	752	1245	1061	1552	1067	1208	1263	1535	823	1117
ENSG00000080200	CRYBG3	protein_coding	3	97595819	97663810	1	beta-gamma crystallin domain containing 3 [Source:HGNC Symbol;Acc:34427]	844	501	911	565	1209	514	1167	650	1466	590	1411	819	1148	442	876	540
ENSG00000080224	EPHA6	protein_coding	3	96533425	97471304	1	EPH receptor A6 [Source:HGNC Symbol;Acc:19296]	3	1	18	2	11	3	23	6	28	3	21	9	22	3	23	4
ENSG00000080293	SCTR	protein_coding	2	120197419	120282070	-1	secretin receptor [Source:HGNC Symbol;Acc:10608]	0	0	0	2	2	12	4	21	6	55	10	72	7	30	6	30
ENSG00000080298	RFX3	protein_coding	9	3218297	3526004	-1	regulatory factor X, 3 (influences HLA class II expression) [Source:HGNC Symbol;Acc:9984]	219	211	288	275	156	193	145	305	208	183	289	322	245	243	263	376
ENSG00000080345	RIF1	protein_coding	2	152266397	152364527	1	RAP1 interacting factor homolog (yeast) [Source:HGNC Symbol;Acc:23207]	2863	2553	3025	2430	1849	2001	2111	2147	2422	2325	2419	3056	2605	2013	1755	2109
ENSG00000080371	RAB21	protein_coding	12	72148654	72184699	1	RAB21, member RAS oncogene family [Source:HGNC Symbol;Acc:18263]	1978	1822	1558	1511	2050	2690	2156	2367	2139	2194	2045	2274	2354	2446	2389	2113
ENSG00000080493	SLC4A4	protein_coding	4	72053003	72437804	1	solute carrier family 4, sodium bicarbonate cotransporter, member 4 [Source:HGNC Symbol;Acc:11030]	29	115	190	184	269	412	820	1162	340	401	863	1052	267	324	703	851
ENSG00000080503	SMARCA2	protein_coding	9	2015342	2193624	1	SWI/SNF related, matrix associated, actin dependent regulator of chromatin, subfamily a, member 2 [Source:HGNC Symbol;Acc:11098]	1079	1491	1497	1978	2298	2801	2750	3794	2698	2747	2920	3854	2269	2360	2009	3274
ENSG00000080511	RDH8	protein_coding	19	10123925	10132955	1	retinol dehydrogenase 8 (all-trans) [Source:HGNC Symbol;Acc:14423]	0	0	0	0	0	0	0	0	0	0	0	0	0	0	0	0
ENSG00000080546	SESN1	protein_coding	6	109307640	109416022	-1	sestrin 1 [Source:HGNC Symbol;Acc:21595]	233	221	304	345	529	439	766	633	567	393	648	577	561	450	876	544
ENSG00000080561	MID2	protein_coding	X	107068985	107170423	1	midline 2 [Source:HGNC Symbol;Acc:7096]	524	370	346	279	339	350	276	315	328	385	310	318	354	344	271	245
ENSG00000080572	PIH1D3	protein_coding	X	106449862	106487473	1	PIH1 domain containing 3 [Source:HGNC Symbol;Acc:28570]	0	0	0	0	0	2	0	0	0	0	0	0	0	0	1	0
ENSG00000080573	COL5A3	protein_coding	19	10070237	10121147	-1	collagen, type V, alpha 3 [Source:HGNC Symbol;Acc:14864]	0	2	2	0	13	5	5	8	3	1	1	1	12	6	6	8
ENSG00000080603	SRCAP	protein_coding	16	30709530	30755602	1	Snf2-related CREBBP activator protein [Source:HGNC Symbol;Acc:16974]	4719.9	6035.6	4655.9	6047.83	4223.88	4781.73	3968.69	5687.96	4896.09	6531.27	4518.98	5939.7	5077.69	4983.8	3952.04	4519.82
ENSG00000080608	KIAA0020	protein_coding	9	2720469	2844241	-1	KIAA0020 [Source:HGNC Symbol;Acc:29676]	523	1053	787	1213	369	988	441	1222	350	868	510	1140	501	1039	357	1023
ENSG00000080618	CPB2	protein_coding	13	46627321	46679211	-1	carboxypeptidase B2 (plasma) [Source:HGNC Symbol;Acc:2300]	2	0	0	0	0	0	0	1	0	2	1	2	0	1	1	5
ENSG00000080644	CHRNA3	protein_coding	15	78885394	78913637	-1	cholinergic receptor, nicotinic, alpha 3 (neuronal) [Source:HGNC Symbol;Acc:1957]	0	1	3	1	0	1	1	0	2	0	0	0	0	1	0	0
ENSG00000080709	KCNN2	protein_coding	5	113696666	113832321	1	potassium intermediate/small conductance calcium-activated channel, subfamily N, member 2 [Source:HGNC Symbol;Acc:6291]	127	64	3	4	127	30	3	7	74	31	2	7	161	21	1	6
ENSG00000080802	CNOT4	protein_coding	7	135046547	135194875	-1	CCR4-NOT transcription complex, subunit 4 [Source:HGNC Symbol;Acc:7880]	587	689	636	759	760	762	741	1045	646	689	736	749	764	795	751	737
ENSG00000080815	PSEN1	protein_coding	14	73603126	73690399	1	presenilin 1 [Source:HGNC Symbol;Acc:9508]	5032	4076	4619	3563	4622	4399	4035	3836	4515	4310	4207	3751	5312	4600	4240	3366
ENSG00000080819	CPOX	protein_coding	3	98239976	98312567	-1	coproporphyrinogen oxidase [Source:HGNC Symbol;Acc:2321]	1142	805	1024	897	798	671	835	687	867	594	869	654	864	736	712	748
ENSG00000080822	CLDND1	protein_coding	3	98216756	98241910	-1	claudin domain containing 1 [Source:HGNC Symbol;Acc:1322]	2930	2309	2310	1482	2458	1800	1544	1016	2501	1511	2077	876	2320	1564	2446	988
ENSG00000080823	MOK	protein_coding	14	102690837	102771537	-1	MOK protein kinase [Source:HGNC Symbol;Acc:9833]	106	259	228	499	159	341	337	906	156	313	245	702	256	487	182	805
ENSG00000080824	HSP90AA1	protein_coding	14	102547106	102606036	-1	heat shock protein 90kDa alpha (cytosolic), class A member 1 [Source:HGNC Symbol;Acc:5253]	16734.9	30279.2	19722.8	37730.9	13298.7	31187.3	18117.5	49913.4	13763.8	23978.7	21453	39309.6	18083.1	30790.2	13631.9	38265.8
ENSG00000080839	RBL1	protein_coding	20	35624752	35724398	-1	retinoblastoma-like 1 (p107) [Source:HGNC Symbol;Acc:9893]	139	356	262	509	100	237	185	397	119	193	151	358	129	169	134	224
ENSG00000080845	DLGAP4	protein_coding	20	34894258	35157040	1	discs, large (Drosophila) homolog-associated protein 4 [Source:HGNC Symbol;Acc:24476]	4163	4305	4222	3846	4304	3514	3236	3767	3430	3237	2734	2542	4333	3711	3515	2865
ENSG00000080854	IGSF9B	protein_coding	11	133785185	133826880	-1	immunoglobulin superfamily, member 9B [Source:HGNC Symbol;Acc:32326]	4	6	1	20	13	19	11	49	11	28	6	46	3	7	1	10
ENSG00000080910	CFHR2	protein_coding	1	196788898	196928356	1	complement factor H-related 2 [Source:HGNC Symbol;Acc:4890]	0	0	0	0	0	0	0	0	0	0	0	0	0	0	0	0
ENSG00000080947	CROCCP3	pseudogene	1	16793931	16825752	-1	ciliary rootlet coiled-coil, rootletin pseudogene 3 [Source:HGNC Symbol;Acc:29405]	34.58	56.31	60.93	66.61	94.93	82.24	91.44	100.65	75.58	83.95	74.93	51.69	95.37	101.23	40.23	147.48
ENSG00000080986	NDC80	protein_coding	18	2571510	2616634	1	NDC80 kinetochore complex component homolog (S. cerevisiae) [Source:HGNC Symbol;Acc:16909]	250	548	420	613	67	374	154	530	35	233	35	372	70	244	28	236
ENSG00000081014	AP4E1	protein_coding	15	51200869	51298097	1	adaptor-related protein complex 4, epsilon 1 subunit [Source:HGNC Symbol;Acc:573]	781	802	650	702	621.63	887	554	810	582	934	422	1149	669	886	177	730
ENSG00000081019	RSBN1	protein_coding	1	114304454	114355098	-1	round spermatid basic protein 1 [Source:HGNC Symbol;Acc:25642]	794	561	818	482	623	611	660	569	721	566	717	580	752	546	627	553
ENSG00000081026	MAGI3	protein_coding	1	113933371	114228545	1	membrane associated guanylate kinase, WW and PDZ domain containing 3 [Source:HGNC Symbol;Acc:29647]	236	330	346	414	283	311	332	551	296	389	442	588	308	323	343	523
ENSG00000081041	CXCL2	protein_coding	4	74962793	74965010	-1	chemokine (C-X-C motif) ligand 2 [Source:HGNC Symbol;Acc:4603]	5750.98	4288.47	609.49	121.5	5942.11	6488.44	513.37	171.95	4480.96	6657.16	336.55	104.56	5921.27	6677.82	447.61	140.56
ENSG00000081051	AFP	protein_coding	4	74296855	74321891	1	alpha-fetoprotein [Source:HGNC Symbol;Acc:317]	0	0	1	2	0	0	4	3	2	1	3	1	1	1	3	4
ENSG00000081052	COL4A4	protein_coding	2	227867427	228028829	-1	collagen, type IV, alpha 4 [Source:HGNC Symbol;Acc:2206]	2617	1983	3373	2829	1320	1530	1544	1968	2589	2383	2634	3715	1985	1637	1939	2960
ENSG00000081059	TCF7	protein_coding	5	133450402	133487556	1	transcription factor 7 (T-cell specific, HMG-box) [Source:HGNC Symbol;Acc:11639]	47	163	87	233	82	117	68	150	70	101	97	152	67	88	33	135
ENSG00000081087	OSTM1	protein_coding	6	108362613	108487058	-1	osteopetrosis associated transmembrane protein 1 [Source:HGNC Symbol;Acc:21652]	735	942	505	721	908	1467	802	1048	944	1298	929	1301	861	1287	500	1025
ENSG00000081138	CDH7	protein_coding	18	63417488	63548638	1	cadherin 7, type 2 [Source:HGNC Symbol;Acc:1766]	0	0	0	0	0	0	0	0	0	0	0	0	0	1	0	0
ENSG00000081148	IMPG2	protein_coding	3	100945570	101039404	-1	interphotoreceptor matrix proteoglycan 2 [Source:HGNC Symbol;Acc:18362]	1	3	4	3	10	6	9	5	4	2	7	7	11	4	5	9
ENSG00000081154	PCNP	protein_coding	3	101292939	101313281	1	PEST proteolytic signal containing nuclear protein [Source:HGNC Symbol;Acc:30023]	2880	2868.82	3284.83	2935.6	2367.34	2716.34	2889.19	3385.67	2192.85	2039.09	2975.07	2884.73	2745.61	2958.57	3096.49	2914.27
ENSG00000081177	EXD2	protein_coding	14	69658228	69709075	1	exonuclease 3'-5' domain containing 2 [Source:HGNC Symbol;Acc:20217]	895	839	1049	969	1071	940	1183	1209	1016	926	1362	1317	1038	986	1193	1051
ENSG00000081181	ARG2	protein_coding	14	68086515	68118437	1	arginase, type II [Source:HGNC Symbol;Acc:664]	705	695	466	400	220	433	127	138	393	753	350	339	233	503	214	161
ENSG00000081189	MEF2C	protein_coding	5	88013975	88199922	-1	myocyte enhancer factor 2C [Source:HGNC Symbol;Acc:6996]	91	71	282	199	57	46.08	175.52	177	44	56	196	191	70	50.04	228	169.46
ENSG00000081237	PTPRC	protein_coding	1	198607801	198726545	1	protein tyrosine phosphatase, receptor type, C [Source:HGNC Symbol;Acc:9666]	0	1	2	6	1	0	1	1	2	0	1	0	0	0	0	0
ENSG00000081248	CACNA1S	protein_coding	1	201008642	201081694	-1	calcium channel, voltage-dependent, L type, alpha 1S subunit [Source:HGNC Symbol;Acc:1397]	0	0	0	0	0	0	0	0	0	0	0	0	0	0	0	0
ENSG00000081277	PKP1	protein_coding	1	201252580	201302121	1	plakophilin 1 (ectodermal dysplasia/skin fragility syndrome) [Source:HGNC Symbol;Acc:9023]	340	51	114	31	258	6	195	4	67	1	39	2	135	5	88	4
ENSG00000081307	UBA5	protein_coding	3	132373290	132396941	1	ubiquitin-like modifier activating enzyme 5 [Source:HGNC Symbol;Acc:23230]	778	966	867	1022	1468	1293	1460	1452	1229	1204	1145	1451	1690	1321.94	1209	1464
ENSG00000081320	STK17B	protein_coding	2	196998290	197041227	-1	serine/threonine kinase 17b [Source:HGNC Symbol;Acc:11396]	661	888	704	805	420	825	580	848	359	662	546	715	512	737	405	792
ENSG00000081377	CDC14B	protein_coding	9	99252523	99382112	-1	CDC14 cell division cycle 14 homolog B (S. cerevisiae) [Source:HGNC Symbol;Acc:1719]	408.44	566.8	528.46	742.52	337.44	523.73	418.61	675.63	415.53	584.6	524.21	832.14	364.73	659.67	485.1	724.91
ENSG00000081386	ZNF510	protein_coding	9	99518147	99540411	-1	zinc finger protein 510 [Source:HGNC Symbol;Acc:29161]	147	253	205	324	176.99	293	269	480	199	290	285	424	248	326	219	423
ENSG00000081479	LRP2	protein_coding	2	169983619	170219195	-1	low density lipoprotein receptor-related protein 2 [Source:HGNC Symbol;Acc:6694]	1	0	1	0	0	1	0	0	4	0	0	1	5	0	0	0
ENSG00000081665	ZNF506	protein_coding	19	19896648	19932560	-1	zinc finger protein 506 [Source:HGNC Symbol;Acc:23780]	284.12	309.22	313.4	341.88	378.9	371.88	400.9	492.01	283.27	269.3	303.05	279.54	379	387.41	359.36	347.35
ENSG00000081692	JMJD4	protein_coding	1	227918126	227923112	-1	jumonji domain containing 4 [Source:HGNC Symbol;Acc:25724]	384	546	361	557	231	421	274	462	223	429	300	562	362	509	266	456
ENSG00000081721	DUSP12	protein_coding	1	161719548	161727028	1	dual specificity phosphatase 12 [Source:HGNC Symbol;Acc:3067]	344	320	322	336	176	290	217	291	164	259	225	263	279	303	198	304
ENSG00000081760	AACS	protein_coding	12	125549925	125627873	1	acetoacetyl-CoA synthetase [Source:HGNC Symbol;Acc:21298]	3845	2727	3632	2747	1814	1995	1982	2033	1890	2192	2173	2146	2070	2228	1548	1714
ENSG00000081791	KIAA0141	protein_coding	5	141303373	141321612	1	KIAA0141 [Source:HGNC Symbol;Acc:28969]	983	984	1006	1031	1001	1306	1062	1618	778	1159	925	1269	1138	1308	1013	1297
ENSG00000081800	SLC13A1	protein_coding	7	122753585	122840040	-1	solute carrier family 13 (sodium/sulfate symporters), member 1 [Source:HGNC Symbol;Acc:10916]	0	0	0	0	0	0	0	0	0	0	0	0	0	0	0	0
ENSG00000081803	CADPS2	protein_coding	7	121958481	122526813	-1	Ca++-dependent secretion activator 2 [Source:HGNC Symbol;Acc:16018]	108	204	77	213	104	358	60	251	228	459	128	341	164	392	78	315
ENSG00000081818	PCDHB4	protein_coding	5	140501581	140505201	1	protocadherin beta 4 [Source:HGNC Symbol;Acc:8689]	5.1	7.82	5.04	5.66	12.32	23.33	14.58	25.02	15.07	21.68	25.51	31.24	21.58	36.53	30.36	31.14
ENSG00000081842	PCDHA6	protein_coding	5	140207563	140391929	1	protocadherin alpha 6 [Source:HGNC Symbol;Acc:8672]	12.3	16.88	5.12	31.03	42.23	60.7	90.68	91.86	65.02	44.68	79.93	84.63	41.36	54.19	58.14	99.41
ENSG00000081853	PCDHGA2	protein_coding	5	140718539	140892546	1	protocadherin gamma subfamily A, 2 [Source:HGNC Symbol;Acc:8700]	63.05	30.1	25.05	47.41	17.4	48.12	26.01	38.22	70.85	66.84	49.4	70.48	61.69	68.41	49.81	49.17
ENSG00000081870	HSPB11	protein_coding	1	54387234	54411975	-1	heat shock protein family B (small), member 11 [Source:HGNC Symbol;Acc:25019]	247	311	270	312	323	308	313	332	213	284	290	333	269	275	309	320
ENSG00000081913	PHLPP1	protein_coding	18	60382672	60647666	1	PH domain and leucine rich repeat protein phosphatase 1 [Source:HGNC Symbol;Acc:20610]	1112	924	1070	834	672	470	553	403	777	615	599	535	872	519	519	332
ENSG00000081923	ATP8B1	protein_coding	18	55313658	55470333	-1	ATPase, aminophospholipid transporter, class I, type 8B, member 1 [Source:HGNC Symbol;Acc:3706]	1179	1541	1908	1638	752	1309	1199	1195	1150	1785	1253	1406	1258	1661	1240	1061
ENSG00000081985	IL12RB2	protein_coding	1	67773047	67862583	1	interleukin 12 receptor, beta 2 [Source:HGNC Symbol;Acc:5972]	30	11	16	5	10	3	0	1	13	9	4	2	34	8	23	7
ENSG00000082014	SMARCD3	protein_coding	7	150935850	150974982	-1	SWI/SNF related, matrix associated, actin dependent regulator of chromatin, subfamily d, member 3 [Source:HGNC Symbol;Acc:11108]	76	91	136	155	512	217	490	299	570	407	486	374	519	342	690	386
ENSG00000082068	WDR70	protein_coding	5	37379314	37753537	1	WD repeat domain 70 [Source:HGNC Symbol;Acc:25495]	350.21	456.79	377.53	485.5	334.25	566.36	381.93	660.24	262.32	471.77	335.25	550.26	343.52	577.89	349.31	521.01
ENSG00000082074	FYB	protein_coding	5	39105338	39274630	-1	FYN binding protein [Source:HGNC Symbol;Acc:4036]	1	4	0	9	6	15	5	112	16	25	17	98	9	33	13	106
ENSG00000082126	MPP4	protein_coding	2	202509593	202563417	-1	membrane protein, palmitoylated 4 (MAGUK p55 subfamily member 4) [Source:HGNC Symbol;Acc:13680]	1	1	1	3	4	1	1	4	1	0	0	0	3	7	1	2
ENSG00000082146	STRADB	protein_coding	2	202252581	202345569	1	STE20-related kinase adaptor beta [Source:HGNC Symbol;Acc:13205]	484.3	703.43	636.47	841.83	790.59	568.17	764.47	720.61	744.25	489.5	744.89	558.36	815.04	695.1	769.72	700.11
ENSG00000082153	BZW1	protein_coding	2	201675317	201688569	1	basic leucine zipper and W2 domains 1 [Source:HGNC Symbol;Acc:18380]	13648.1	9909.84	15319.3	10269.1	12221.8	10421.5	14485.1	12816.9	10442.3	8033.22	14682.6	11823.6	12158.6	8926.92	11157.6	9394.33
ENSG00000082175	PGR	protein_coding	11	100900355	101001255	-1	progesterone receptor [Source:HGNC Symbol;Acc:8910]	1	2	2	1	1	3	0	0	3	5	3	2	0	0	0	0
ENSG00000082196	C1QTNF3	protein_coding	5	33987279	34124633	-1	C1q and tumor necrosis factor related protein 3 [Source:HGNC Symbol;Acc:14326]	10	13	19	32.96	26.82	30.34	25	31.71	52.53	30.51	38.46	62.54	31.82	65.78	57.62	64.05
ENSG00000082212	ME2	protein_coding	18	48405419	48474691	1	malic enzyme 2, NAD(+)-dependent, mitochondrial [Source:HGNC Symbol;Acc:6984]	996	1401	976	1389	965	1456	1052	1949	773	1172	1009	1527	902	1384	709	1281
ENSG00000082213	C5orf22	protein_coding	5	31532373	31555165	1	chromosome 5 open reading frame 22 [Source:HGNC Symbol;Acc:25639]	362	744	451	819	428	904	442	984	354	704	432	875	390	811	277	758
ENSG00000082258	CCNT2	protein_coding	2	135675805	135716912	1	cyclin T2 [Source:HGNC Symbol;Acc:1600]	901	1103	916	917	1065	1215	888	1245	879	1112	852	963	1356	1582	922	1365
ENSG00000082269	FAM135A	protein_coding	6	71122644	71270877	1	family with sequence similarity 135, member A [Source:HGNC Symbol;Acc:21084]	465	867	749	1294	450	902	888	1450	532	1007	1214	2013	654	998	653	1456
ENSG00000082293	COL19A1	protein_coding	6	70576463	70919679	1	collagen, type XIX, alpha 1 [Source:HGNC Symbol;Acc:2196]	1	0	0	0	0	1	2	0	1	0	2	2	4	1	5	0
ENSG00000082397	EPB41L3	protein_coding	18	5392383	5630699	-1	erythrocyte membrane protein band 4.1-like 3 [Source:HGNC Symbol;Acc:3380]	663	1164	836	1123	1099	1205	983	1296	1057	1343	1248	1754	314	363	310	474
ENSG00000082438	COBLL1	protein_coding	2	165510134	165700189	-1	COBL-like 1 [Source:HGNC Symbol;Acc:23571]	3148	5159	3133	4362	5810	9660	4107	8685	3487	7736	3233	7899	4615	7241	2793	6476
ENSG00000082458	DLG3	protein_coding	X	69664711	69725337	1	discs, large homolog 3 (Drosophila) [Source:HGNC Symbol;Acc:2902]	938	979	922	926	593	783	629	912	597	897	667	855	780	970	782	909
ENSG00000082482	KCNK2	protein_coding	1	215179118	215410436	1	potassium channel, subfamily K, member 2 [Source:HGNC Symbol;Acc:6277]	0	3	2	1	2	5	1	0	11	11	1	1	21	9	5	0
ENSG00000082497	SERTAD4	protein_coding	1	210406144	210419976	1	SERTA domain containing 4 [Source:HGNC Symbol;Acc:25236]	88	176	275	432	31	92	84	250	26	86	93	239	36	72	25	213
ENSG00000082512	TRAF5	protein_coding	1	211499957	211548288	1	TNF receptor-associated factor 5 [Source:HGNC Symbol;Acc:12035]	480	449	623	482	1346	714	1235	786	908	519	744	597	1393	757	946	1097
ENSG00000082515	MRPL22	protein_coding	5	154320630	154348971	1	mitochondrial ribosomal protein L22 [Source:HGNC Symbol;Acc:14480]	432	611	423	554	362	638	438	660	347	535	456	671	403	623	373	614
ENSG00000082516	GEMIN5	protein_coding	5	154266976	154317769	-1	gem (nuclear organelle) associated protein 5 [Source:HGNC Symbol;Acc:20043]	307	703	432	841	256	710	393	879	353	693	552	956	355	692	360	786
ENSG00000082556	OPRK1	protein_coding	8	54138284	54164257	-1	opioid receptor, kappa 1 [Source:HGNC Symbol;Acc:8154]	0	0	1	0	2	1	4	2	0	0	2	0	1	0	2	0
ENSG00000082641	NFE2L1	protein_coding	17	46125691	46138849	1	nuclear factor (erythroid-derived 2)-like 1 [Source:HGNC Symbol;Acc:7781]	19874	16106	17101	13491	22013	18418	18663	15186	19539	18863	17189	14529	20231	16473	19937	11838
ENSG00000082684	SEMA5B	protein_coding	3	122628041	122747452	-1	sema domain, seven thrombospondin repeats (type 1 and type 1-like), transmembrane domain (TM) and short cytoplasmic domain, (semaphorin) 5B [Source:HGNC Symbol;Acc:10737]	49	42	491	411	80	18	254	50	422	93	837	343	155	38	461	100
ENSG00000082701	GSK3B	protein_coding	3	119540170	119813264	-1	glycogen synthase kinase 3 beta [Source:HGNC Symbol;Acc:4617]	4840	3921	4704	3021	3756	3439	3538	3006	3682	3317	3411	3076	4025	3354	3945	2540
ENSG00000082781	ITGB5	protein_coding	3	124480795	124606674	-1	integrin, beta 5 [Source:HGNC Symbol;Acc:6160]	6439	5679	8271	7384	4375	5349	6683	6725	4514	4962	7930	7464	4320	4852	4717	5447
ENSG00000082805	ERC1	protein_coding	12	1099675	1605090	1	ELKS/RAB6-interacting/CAST family member 1 [Source:HGNC Symbol;Acc:17072]	2846	3624	3482	4297	1838	2465	2207	3490	2845	3315	3255	4544	2186	2447	1774	3022
ENSG00000082898	XPO1	protein_coding	2	61704984	61765761	-1	exportin 1 (CRM1 homolog, yeast) [Source:HGNC Symbol;Acc:12825]	4023	5647	5347	5936	4039	5671	4642	6593	3795	4430	4595	5086	4055	5204	3632	5154
ENSG00000082929	C4orf6	protein_coding	4	5526296	5529528	1	chromosome 4 open reading frame 6 [Source:HGNC Symbol;Acc:13716]	0	0	0	0	1	0	0	0	0	0	1	0	2	0	2	0
ENSG00000082996	RNF13	protein_coding	3	149530495	149679926	1	ring finger protein 13 [Source:HGNC Symbol;Acc:10057]	1141	1205	1067	1044	1133	1687	1080	1710	1163	1723	1347.81	1724	1131	1762	1119	1410
ENSG00000083067	TRPM3	protein_coding	9	73149949	74061820	-1	transient receptor potential cation channel, subfamily M, member 3 [Source:HGNC Symbol;Acc:17992]	14	31	9	13	29	48	43	38	19	36	11	24	57	54	11	25
ENSG00000083093	PALB2	protein_coding	16	23614488	23652631	-1	partner and localizer of BRCA2 [Source:HGNC Symbol;Acc:26144]	297	493	408	511	288	469	361	692	233	389	302	566	294	497	368	510
ENSG00000083097	DOPEY1	protein_coding	6	83777385	83881069	1	dopey family member 1 [Source:HGNC Symbol;Acc:21194]	361	466	327	573	544	625	477	749	627	789	500	922	622	693	290	794
ENSG00000083099	LYRM2	protein_coding	6	90277863	90348472	-1	LYR motif containing 2 [Source:HGNC Symbol;Acc:25229]	807	933	690	934	625	1278	878	1514	578	1009	783	1375	894.96	1375	690	1335
ENSG00000083123	BCKDHB	protein_coding	6	80816364	81055987	1	branched chain keto acid dehydrogenase E1, beta polypeptide [Source:HGNC Symbol;Acc:987]	322	513	439	633	378	624	682	998	364	587	709	1071	458	645	489	1002
ENSG00000083168	KAT6A	protein_coding	8	41786997	41909508	-1	K(lysine) acetyltransferase 6A [Source:HGNC Symbol;Acc:13013]	1484	1988	1754	2303	1010	1478	1153	2126	1126	1862	1314	2355	1369	1603	794	1882
ENSG00000083223	ZCCHC6	protein_coding	9	88902648	88969369	-1	zinc finger, CCHC domain containing 6 [Source:HGNC Symbol;Acc:25817]	1346	1276	1169	1163	1217	1233	924	1247	1235	1200	886	1130	1551	1401	901	1192
ENSG00000083290	ULK2	protein_coding	17	19674142	19771249	-1	unc-51-like kinase 2 (C. elegans) [Source:HGNC Symbol;Acc:13480]	651	721	764	697	559	685	702	794	641	705	749	859	597	668	519	715
ENSG00000083307	GRHL2	protein_coding	8	102504660	102681954	1	grainyhead-like 2 (Drosophila) [Source:HGNC Symbol;Acc:2799]	234	280	351	449	29	48	57	98	52	42	60	81	50	53	37	125
ENSG00000083312	TNPO1	protein_coding	5	72112139	72212560	1	transportin 1 [Source:HGNC Symbol;Acc:6401]	3379.21	4279.36	4149.77	4650.35	2558.11	4244.27	3274.54	5514.24	3406.36	4087.35	4449.16	5752.93	3628.38	4149.18	2875.56	4694.33
ENSG00000083444	PLOD1	protein_coding	1	11994262	12035599	1	procollagen-lysine, 2-oxoglutarate 5-dioxygenase 1 [Source:HGNC Symbol;Acc:9081]	6441	5014	6729	5327	6023	3908	4581	3617	7723	4303	6067	3727	8451	5032	6939	3271
ENSG00000083454	P2RX5	protein_coding	17	3575493	3599698	-1	purinergic receptor P2X, ligand-gated ion channel, 5 [Source:HGNC Symbol;Acc:8536]	61.45	138.93	131.94	182.58	58.57	79.65	92.12	119.73	42.28	45.12	58.37	49.19	76.91	132.03	76.82	121.07
ENSG00000083457	ITGAE	protein_coding	17	3617922	3704537	-1	integrin, alpha E (antigen CD103, human mucosal lymphocyte antigen 1; alpha polypeptide) [Source:HGNC Symbol;Acc:6147]	76	110	100	155	67	199	133	204	74	195	116	285	93	247	73	255
ENSG00000083520	DIS3	protein_coding	13	73329540	73356234	-1	DIS3 mitotic control homolog (S. cerevisiae) [Source:HGNC Symbol;Acc:20604]	1572	1731	1415	1368	1619	2168	1360	1992	1343	1754	1273	1632	1951	2109	1288	1569
ENSG00000083535	PIBF1	protein_coding	13	73356197	73590591	1	progesterone immunomodulatory binding factor 1 [Source:HGNC Symbol;Acc:23352]	289	356	416	403	252	463	371	589	272	407	390	544	420	513	321	560
ENSG00000083544	TDRD3	protein_coding	13	60970591	61148012	1	tudor domain containing 3 [Source:HGNC Symbol;Acc:20612]	200	258	248	285	277	314	312	497	250	336	333	395	262	333	269	389
ENSG00000083622	AC000111.6	antisense	7	117244845	117287469	-1		0	0	0	0	0	0	0	0	0	0	0	0	0	0	0	0
ENSG00000083635	NUFIP1	protein_coding	13	45513384	45563618	-1	nuclear fragile X mental retardation protein interacting protein 1 [Source:HGNC Symbol;Acc:8057]	165.62	314.7	249.22	392.97	130.06	275.36	183.89	446.94	102.94	255.3	165.07	376.78	153.86	254.58	180.14	313.48
ENSG00000083642	PDS5B	protein_coding	13	33160564	33352157	1	PDS5, regulator of cohesion maintenance, homolog B (S. cerevisiae) [Source:HGNC Symbol;Acc:20418]	514	784	635	903	539	868	519	936	568	715	516	844	625	805	352	831
ENSG00000083720	OXCT1	protein_coding	5	41730167	41870621	-1	3-oxoacid CoA transferase 1 [Source:HGNC Symbol;Acc:8527]	540	863	854	1194	464	854	808	1334	421	689	770	1387	356	684	429	1047
ENSG00000083750	RRAGB	protein_coding	X	55744172	55785207	1	Ras-related GTP binding B [Source:HGNC Symbol;Acc:19901]	120	149	138	187	142	234	206	283	150	200	228	276	211	244	216	331
ENSG00000083782	EPYC	protein_coding	12	91357456	91398803	-1	epiphycan [Source:HGNC Symbol;Acc:3053]	0	0	0	0	0	0	0	0	0	0	0	0	0	0	0	0
ENSG00000083799	CYLD	protein_coding	16	50775961	50835846	1	cylindromatosis (turban tumor syndrome) [Source:HGNC Symbol;Acc:2584]	1848	1454	1685	995	1904	1784	1565	1370	1747	1607	1021	1354	1975	1758	1080	1386
ENSG00000083807	SLC27A5	protein_coding	19	58990879	59023780	-1	solute carrier family 27 (fatty acid transporter), member 5 [Source:HGNC Symbol;Acc:10999]	87	91	96	153	48	64	116	79	85	82	131	152	59	70	85	115
ENSG00000083812	ZNF324	protein_coding	19	58978423	58984945	1	zinc finger protein 324 [Source:HGNC Symbol;Acc:14096]	257.26	228.69	239.55	265.85	234.54	295.59	253.24	301.91	237.8	344.29	260.77	349.87	312.83	325.76	208.49	315.37
ENSG00000083814	ZNF671	protein_coding	19	58231119	58238992	-1	zinc finger protein 671 [Source:HGNC Symbol;Acc:26279]	99	105	117	95	106	149	113	133	106	138	95	99	158	233	114	176
ENSG00000083817	ZNF416	protein_coding	19	58082934	58090295	-1	zinc finger protein 416 [Source:HGNC Symbol;Acc:20645]	161	138	169	122	105	142	97	135	102	119	122	142	140	168	91	149
ENSG00000083828	ZNF586	protein_coding	19	58280997	58331307	1	zinc finger protein 586 [Source:HGNC Symbol;Acc:25949]	117.45	136	130.49	134.29	159.85	144	138.48	164	139.09	123.91	128	132.46	165	127.16	123.57	127
ENSG00000083838	ZNF446	protein_coding	19	58985384	58992597	1	zinc finger protein 446 [Source:HGNC Symbol;Acc:21036]	228	245	253	275	247	299	225	338	222	302	213	263	244	367	247	329
ENSG00000083842	ZNF8	protein_coding	19	58790317	58807254	1	zinc finger protein 8 [Source:HGNC Symbol;Acc:13154]	67.19	110.89	100.63	131.42	91.67	120.22	87.41	170.35	104.43	151.58	97.8	137.52	113.71	146.22	83.95	142.07
ENSG00000083844	ZNF264	protein_coding	19	57702868	57724724	1	zinc finger protein 264 [Source:HGNC Symbol;Acc:13057]	303.5	274.38	304	255.53	242.29	208	206	188.9	279.02	242.61	220.68	269.86	257.35	229	280.45	187.72
ENSG00000083845	RPS5	protein_coding	19	58897767	58906173	1	ribosomal protein S5 [Source:HGNC Symbol;Acc:10426]	11361.2	9640.09	10610.6	11266.3	8573.08	7785.78	9443.52	10355.6	7881.37	8923.4	11307.3	9324.5	9253.74	8867.19	11314.5	7602.15
ENSG00000083857	FAT1	protein_coding	4	187508937	187647876	-1	FAT tumor suppressor homolog 1 (Drosophila) [Source:HGNC Symbol;Acc:3595]	28797	28900	23875	27175	16341	16773	8570	13956	47491	38589	23865	33323	28236	15393	6605	14583
ENSG00000083896	YTHDC1	protein_coding	4	69176105	69215807	-1	YTH domain containing 1 [Source:HGNC Symbol;Acc:30626]	2056	1949	2237	1890	2370	2350	2400	2822	1940	1997	1940	2240	2607	2464	2128	2640
ENSG00000083937	CHMP2B	protein_coding	3	87276421	87304698	1	charged multivesicular body protein 2B [Source:HGNC Symbol;Acc:24537]	1675	1546	1580	1264	1166	1273	1186	1058	1003	1047	1135	1080	1277	1419	1322	1158
ENSG00000084070	SMAP2	protein_coding	1	40810522	40888998	1	small ArfGAP2 [Source:HGNC Symbol;Acc:25082]	516	517	554	658	855	597	909	830	846	522	886	689	889	514	1118	534
ENSG00000084072	PPIE	protein_coding	1	40157854	40229586	1	peptidylprolyl isomerase E (cyclophilin E) [Source:HGNC Symbol;Acc:9258]	682	821.69	697	742.37	633.31	811.15	836.68	879.48	561.67	757.15	806.78	899.32	847.99	1059.61	915	1046
ENSG00000084073	ZMPSTE24	protein_coding	1	40723779	40759856	1	zinc metallopeptidase STE24 homolog (S. cerevisiae) [Source:HGNC Symbol;Acc:12877]	1298	2086	1431	2151	1108	2417	1301	2663	1226	2064	1720	2714	1378	2788	1130	2572
ENSG00000084090	STARD7	protein_coding	2	96850597	96874563	-1	StAR-related lipid transfer (START) domain containing 7 [Source:HGNC Symbol;Acc:18063]	1314	2604	1860	3195	1288	3234	1871	3926	1637	3414	2180	4267	1784	3352	1444	3306
ENSG00000084092	NOA1	protein_coding	4	57829536	57844989	-1	nitric oxide associated 1 [Source:HGNC Symbol;Acc:28473]	731	787	903	943	555	589	664	857	630	662	679	794	681	737	910	756
ENSG00000084093	REST	protein_coding	4	57774075	57802010	1	RE1-silencing transcription factor [Source:HGNC Symbol;Acc:9966]	1601	1522	1574	1551	1338	2045	1731	2240	1662	1778	1650	2343	1825	2013	1424	2347
ENSG00000084110	HAL	protein_coding	12	96366440	96390143	-1	histidine ammonia-lyase [Source:HGNC Symbol;Acc:4806]	2	5	5	4	2	9	4	0	5	4	2	1	4	9	2	5
ENSG00000084112	SSH1	protein_coding	12	109176466	109251366	-1	slingshot homolog 1 (Drosophila) [Source:HGNC Symbol;Acc:30579]	2449	2338	2793	2450	1669	1661	1720	1975	1808	1749	1992	2024	2191	1792	2139	1702
ENSG00000084207	GSTP1	protein_coding	11	67351066	67354131	1	glutathione S-transferase pi 1 [Source:HGNC Symbol;Acc:4638]	14305	14733	13724	16080	8832	9620	8795	11348	5675	9289	8320	10547	7772	9723	8458	8779
ENSG00000084234	APLP2	protein_coding	11	129939732	130014699	1	amyloid beta (A4) precursor-like protein 2 [Source:HGNC Symbol;Acc:598]	26256	21390	29119	23758	25240	25787	31858	30139	30821	28179	36250	34108	35452	33188	44787	34218
ENSG00000084444	KIAA1467	protein_coding	12	13197218	13295455	1	KIAA1467 [Source:HGNC Symbol;Acc:29288]	489	255	440	275	791	301	639	298	902	333	723	312	790	271	804	234
ENSG00000084453	SLCO1A2	protein_coding	12	21417534	21572528	-1	solute carrier organic anion transporter family, member 1A2 [Source:HGNC Symbol;Acc:10956]	7	4	1	1	0	2	1	0	0	1	0	0	0	0	0	1
ENSG00000084463	WBP11	protein_coding	12	14939410	14956474	-1	WW domain binding protein 11 [Source:HGNC Symbol;Acc:16461]	1920.74	2536.51	2321.5	2967.63	1655.73	2237.56	1791.68	2808.49	1632.9	2226.67	1695.51	2404.35	1722.47	2292.4	1995.77	2201.56
ENSG00000084623	EIF3I	protein_coding	1	32687529	32697205	1	eukaryotic translation initiation factor 3, subunit I [Source:HGNC Symbol;Acc:3272]	4143.84	5160.02	4271.73	5418.01	2902.98	4472.54	3309.72	5333.26	2634.91	4494.18	3492.92	5043.68	3068.62	4734.66	3115.11	4031.46
ENSG00000084628	NKAIN1	protein_coding	1	31652592	31712401	-1	Na+/K+ transporting ATPase interacting 1 [Source:HGNC Symbol;Acc:25743]	44	1	17	2	191	9	152	6	169	8	107	5	157	8	149	4
ENSG00000084636	COL16A1	protein_coding	1	32117848	32169920	-1	collagen, type XVI, alpha 1 [Source:HGNC Symbol;Acc:2193]	61	58	42	27	241	190	133	31	202	118	94	35	283	185	282	40
ENSG00000084652	TXLNA	protein_coding	1	32645287	32663886	1	taxilin alpha [Source:HGNC Symbol;Acc:30685]	1774	2781	1928	2836	2001	3338	2251	3706	1941	3187	2053	3369	2485	3433	1380	3193.53
ENSG00000084674	APOB	protein_coding	2	21224301	21266945	-1	apolipoprotein B (including Ag(x) antigen) [Source:HGNC Symbol;Acc:603]	0	0	0	3	0	0	0	0	0	0	0	1	0	0	0	0
ENSG00000084676	NCOA1	protein_coding	2	24714783	24993571	1	nuclear receptor coactivator 1 [Source:HGNC Symbol;Acc:7668]	630	784	637	961	892	1301	728	1341	974	1442	804	1362	954	1222	599	1118
ENSG00000084693	AGBL5	protein_coding	2	27265232	27293490	1	ATP/GTP binding protein-like 5 [Source:HGNC Symbol;Acc:26147]	617	718	804	987	656	728	981	1213	782	792	1259	1109	735	835	1373	1045
ENSG00000084710	EFR3B	protein_coding	2	25264999	25378243	1	EFR3 homolog B (S. cerevisiae) [Source:HGNC Symbol;Acc:29155]	1	7	1	8	0	5	7	9	3	12	1	9	1	6	3	6
ENSG00000084731	KIF3C	protein_coding	2	26149471	26205618	-1	kinesin family member 3C [Source:HGNC Symbol;Acc:6321]	5382	3870	5096	3266	2060	2024	2683	2121	1785	1711	2700	1895	1705	1670	2971	1740
ENSG00000084733	RAB10	protein_coding	2	26256976	26360323	1	RAB10, member RAS oncogene family [Source:HGNC Symbol;Acc:9759]	6893	7018	7507	7176	6651	8356	8060	9599	6846	7367	8548	8934	6382	7618	7229	7502
ENSG00000084734	GCKR	protein_coding	2	27719709	27746554	1	glucokinase (hexokinase 4) regulator [Source:HGNC Symbol;Acc:4196]	20	16	14	13	44	19	24	7	20	15	14	9	28	15	14	9
ENSG00000084754	HADHA	protein_coding	2	26413504	26467594	-1	hydroxyacyl-CoA dehydrogenase/3-ketoacyl-CoA thiolase/enoyl-CoA hydratase (trifunctional protein), alpha subunit [Source:HGNC Symbol;Acc:4801]	5101.92	5379.96	5151.93	5727.48	4434.97	6171.94	4946.91	7283.88	3847.98	5674.88	4405.93	6618.9	4642.88	6011.91	4606.84	5717.82
ENSG00000084764	MAPRE3	protein_coding	2	27193480	27250064	1	microtubule-associated protein, RP/EB family, member 3 [Source:HGNC Symbol;Acc:6892]	262	290	278	336	353	416	316	453	408	477	402	408	293	436	290	382
ENSG00000084774	CAD	protein_coding	2	27440258	27466660	1	carbamoyl-phosphate synthetase 2, aspartate transcarbamylase, and dihydroorotase [Source:HGNC Symbol;Acc:1424]	1239	2812	2040	3868	989	2625	1244	3302	1097	2965	1558	3477	1157	2250	687	2659
ENSG00000085063	CD59	protein_coding	11	33719807	33757991	-1	CD59 molecule, complement regulatory protein [Source:HGNC Symbol;Acc:1689]	21424.4	14789	20633.7	14948.9	25893.8	21065.4	29267.2	21738	32393	23684	41243.2	27039	29364	23061.2	26790	16173
ENSG00000085117	CD82	protein_coding	11	44585977	44641913	1	CD82 molecule [Source:HGNC Symbol;Acc:6210]	4757	4901	1635	1190	4671	4473	2024	836	6248	6995	2637	1389	3970	3629	2907	805
ENSG00000085185	BCORL1	protein_coding	X	129115083	129192058	1	BCL6 corepressor-like 1 [Source:HGNC Symbol;Acc:25657]	882	1029	1078	1022	692	649	554	635	887	959	719	801	841	905	674	699
ENSG00000085224	ATRX	protein_coding	X	76760378	77041702	-1	alpha thalassemia/mental retardation syndrome X-linked [Source:HGNC Symbol;Acc:886]	2880	2512	3516	2651	2171	2678	2645	2903	2889	2544	2836	3691	2962	2673	2348	3324
ENSG00000085231	TAF9	protein_coding	5	68646811	68665840	-1	TAF9 RNA polymerase II, TATA box binding protein (TBP)-associated factor, 32kDa [Source:HGNC Symbol;Acc:11542]	1334	1525	1399	1550	1090.99	1651.83	1262	1937.74	956	1346.81	1331.99	1697.99	1177	1670	1087	1452.57
ENSG00000085265	FCN1	protein_coding	9	137801431	137809809	-1	ficolin (collagen/fibrinogen domain containing) 1 [Source:HGNC Symbol;Acc:3623]	0	0	0	0	1	0	0	0	0	0	0	0	0	0	0	0
ENSG00000085274	MYNN	protein_coding	3	169490853	169507504	1	myoneurin [Source:HGNC Symbol;Acc:14955]	312	343	300	329	337	432	394	505	296	383	356	477	409	442	405	467
ENSG00000085276	MECOM	protein_coding	3	168801287	169381406	-1	MDS1 and EVI1 complex locus [Source:HGNC Symbol;Acc:3498]	748	1640	1191	3255	1664	2950	1495	5428	2372	3446	1801	6004	2592	3666	1455	6440
ENSG00000085365	SCAMP1	processed_transcript	5	77656339	77776562	1	secretory carrier membrane protein 1 [Source:HGNC Symbol;Acc:10563]	2064	1383	2093	1295	2076	1709	2283	1655	2090	1546	2417	1816	2234	1789	2063	1639
ENSG00000085377	PREP	protein_coding	6	105725440	105850959	-1	prolyl endopeptidase [Source:HGNC Symbol;Acc:9358]	959	986	964	1085	1070	1046	1104	1262	1125	1140	1202	1300	1175	1142	802	1015.29
ENSG00000085382	HACE1	protein_coding	6	105175968	105307794	-1	HECT domain and ankyrin repeat containing E3 ubiquitin protein ligase 1 [Source:HGNC Symbol;Acc:21033]	278	219	353	283	302	264	345	262	331	212	367	346	316	274	363	288
ENSG00000085415	SEH1L	protein_coding	18	12947132	12987535	1	SEH1-like (S. cerevisiae) [Source:HGNC Symbol;Acc:30379]	970	1384	1072	1453	642	1289	851	1618.05	626	1133	828	1468	774	1203	535	1213
ENSG00000085433	WDR47	protein_coding	1	109512836	109584850	-1	WD repeat domain 47 [Source:HGNC Symbol;Acc:29141]	607	564	816	692	870	874	1214	1392	945	772	1277	1355	802	720	902	1163
ENSG00000085449	WDFY1	protein_coding	2	224720433	224810104	-1	WD repeat and FYVE domain containing 1 [Source:HGNC Symbol;Acc:20451]	2922	2281	1988	1431	4045	3170	2595	1934	4046	2534	2536	1908	3437	2575	4680	1847
ENSG00000085465	OVGP1	protein_coding	1	111956936	111970399	-1	oviductal glycoprotein 1, 120kDa [Source:HGNC Symbol;Acc:8524]	59	81	59	43	61	97	48	48	64	65	15	28	61	55	34	41
ENSG00000085491	SLC25A24	protein_coding	1	108676658	108743471	-1	solute carrier family 25 (mitochondrial carrier; phosphate carrier), member 24 [Source:HGNC Symbol;Acc:20662]	3202	2926	3841	3105	1557	1866	1830	2261	1654	1602	2230	2287	1809	1918	1438	2022
ENSG00000085511	MAP3K4	protein_coding	6	161412759	161538417	1	mitogen-activated protein kinase kinase kinase 4 [Source:HGNC Symbol;Acc:6856]	742	1069	797	1061	500	722	575	848	505	711	613	798	739	894	499	782
ENSG00000085514	PILRA	protein_coding	7	99965153	99997719	1	paired immunoglobin-like type 2 receptor alpha [Source:HGNC Symbol;Acc:20396]	100.35	120.96	22.09	14.14	315.22	411.6	27.07	23.25	914.03	988.25	17.71	7.52	475.05	598.99	42.29	7.47
ENSG00000085552	IGSF9	protein_coding	1	159896829	159915386	-1	immunoglobulin superfamily, member 9 [Source:HGNC Symbol;Acc:18132]	8	19	9	17	2	2	0	5	0	0	3	0	1	0	0	5
ENSG00000085563	ABCB1	protein_coding	7	87133175	87342611	-1	ATP-binding cassette, sub-family B (MDR/TAP), member 1 [Source:HGNC Symbol;Acc:40]	1152.52	728.3	1160.65	713.67	1040.55	1830.14	1014.38	2137.78	1274.58	3013.66	1171.7	3356.61	1172.92	1949.81	490.62	2163.84
ENSG00000085644	ZNF213	protein_coding	16	3179778	3192806	1	zinc finger protein 213 [Source:HGNC Symbol;Acc:13005]	447	504	498	575	585	486	537	585	485	580	519	567	505	566	590	469
ENSG00000085662	AKR1B1	protein_coding	7	134127127	134144036	-1	aldo-keto reductase family 1, member B1 (aldose reductase) [Source:HGNC Symbol;Acc:381]	38622.8	38515.7	17239.2	13702	22897.7	35384.9	8056.21	9363.33	18675	33207.6	7014.54	8510	17501.8	31768.2	6000.67	5534.58
ENSG00000085719	CPNE3	protein_coding	8	87497059	87573726	1	copine III [Source:HGNC Symbol;Acc:2316]	2783	3118	3452	3525	2465	3590	3631	4671	2471	3151	3904	4960	2427	3195	3499	3782
ENSG00000085721	RRN3	protein_coding	16	15153879	15188174	-1	RRN3 RNA polymerase I transcription factor homolog (S. cerevisiae) [Source:HGNC Symbol;Acc:30346]	885.22	964.36	844.46	958.14	848.1	1436.11	993.28	1521.92	918.39	1277.98	998.14	1526.24	1127.94	1592.37	963.51	1562.37
ENSG00000085733	CTTN	protein_coding	11	70244510	70282690	1	cortactin [Source:HGNC Symbol;Acc:3338]	10254	11892	10704	11455	12103	13908	12769	14086	10118	12330	9338	12506	11749	13856	10465	13559
ENSG00000085741	WNT11	protein_coding	11	75897369	75921803	-1	wingless-type MMTV integration site family, member 11 [Source:HGNC Symbol;Acc:12776]	0	0	0	1	0	1	1	0	1	1	0	0	1	1	0	0
ENSG00000085760	MTIF2	protein_coding	2	55463731	55496483	-1	mitochondrial translational initiation factor 2 [Source:HGNC Symbol;Acc:7441]	462	788.99	564	794.96	567	1195.98	722.95	1141.97	579	1076.42	685.92	1190.16	590.91	1101.93	710.86	1122.89
ENSG00000085788	DDHD2	protein_coding	8	38082736	38133076	1	DDHD domain containing 2 [Source:HGNC Symbol;Acc:29106]	1909	1342	1822	1203	3504	1762	3399	1749	2646	1538	2103	1809	2810	1573	3088	1674
ENSG00000085831	TTC39A	protein_coding	1	51752930	51810788	-1	tetratricopeptide repeat domain 39A [Source:HGNC Symbol;Acc:18657]	920	799	1210	1333	1894	1993	2443	2128	2858	3321	3139	2374	2048	2489	3175	1569
ENSG00000085832	EPS15	protein_coding	1	51819935	51985000	-1	epidermal growth factor receptor pathway substrate 15 [Source:HGNC Symbol;Acc:3419]	1821	1700	1757	1647	1433	1644	1515	1845	1163	1432	1331	1602	1439	1672	1193	1573
ENSG00000085840	ORC1	protein_coding	1	52838501	52870131	-1	origin recognition complex, subunit 1 [Source:HGNC Symbol;Acc:8487]	73	234	166	353	67	110	71	224	51	126	46	164	54	83	85	93
ENSG00000085871	MGST2	protein_coding	4	140586922	140661899	1	microsomal glutathione S-transferase 2 [Source:HGNC Symbol;Acc:7063]	341	462	493	569	295	500	402	765	543	592	635	752	546	758	513	665
ENSG00000085872	CHERP	protein_coding	19	16628700	16653341	-1	calcium homeostasis endoplasmic reticulum protein [Source:HGNC Symbol;Acc:16930]	1550	2584	1728.88	2965	1550	2193	1487	3084	1225	2124.78	1371	2360	1572	2260	1355	2182.74
ENSG00000085978	ATG16L1	protein_coding	2	234118697	234204320	1	autophagy related 16-like 1 (S. cerevisiae) [Source:HGNC Symbol;Acc:21498]	999	1077	998	1116	986	1236	1225	1413	1038	1077	1443	1359	946	1191	775	1124
ENSG00000085982	USP40	protein_coding	2	234384166	234475428	-1	ubiquitin specific peptidase 40 [Source:HGNC Symbol;Acc:20069]	1151	1346	1056	1336	1344	1622	1405	1809	1501	1627	1358	1715	1725	1821	1121	1696
ENSG00000085998	POMGNT1	protein_coding	1	46654354	46685977	-1	protein O-linked mannose beta1,2-N-acetylglucosaminyltransferase [Source:HGNC Symbol;Acc:19139]	1678	2451	1357	1832	1943	2940	1508	2180	2115	2922	1762	2196	2342	2987	1807	2023
ENSG00000085999	RAD54L	protein_coding	1	46713360	46744145	1	RAD54-like (S. cerevisiae) [Source:HGNC Symbol;Acc:9826]	114	328	185	464	43	155	64	201	26	174	32	173	39	114	18	128
ENSG00000086015	MAST2	protein_coding	1	46252659	46501896	1	microtubule associated serine/threonine kinase 2 [Source:HGNC Symbol;Acc:19035]	1234	1785	1437	1989	1110	1434	1286	1796	1123	1484	1279	1613	1079	1345	1167	1590
ENSG00000086061	DNAJA1	protein_coding	9	33025209	33039905	1	DnaJ (Hsp40) homolog, subfamily A, member 1 [Source:HGNC Symbol;Acc:5229]	3384	4936	3400	4563	2174	5406.02	2731	5824	2499	4808	3262	5989	3882	6526	2098	5720
ENSG00000086062	B4GALT1	protein_coding	9	33104080	33167354	-1	UDP-Gal:betaGlcNAc beta 1,4- galactosyltransferase, polypeptide 1 [Source:HGNC Symbol;Acc:924]	13427	12621	13727	13327	16721	15286	13933	20721	22350	19462	11645	21323	19192	16761	13746	12522
ENSG00000086065	CHMP5	protein_coding	9	33264940	33281977	1	charged multivesicular body protein 5 [Source:HGNC Symbol;Acc:26942]	1979.66	1526.84	1797.37	1413.65	1814.45	1824.8	2278.84	2023.17	1803.64	1589.38	2391.31	1886.09	1908.05	1711.96	2877.4	1638.91
ENSG00000086102	NFX1	protein_coding	9	33290509	33371155	1	nuclear transcription factor, X-box binding 1 [Source:HGNC Symbol;Acc:7803]	981	1141	1092	1334	1159	1338	1300	1729	1084	1263	1231	1551	1307	1447	1364	1410
ENSG00000086159	AQP6	protein_coding	12	50360977	50370922	1	aquaporin 6, kidney specific [Source:HGNC Symbol;Acc:639]	0	0	0	0	0	0	0	1	0	0	0	0	0	2	0	0
ENSG00000086189	DIMT1	protein_coding	5	61683081	61699766	-1	DIM1 dimethyladenosine transferase 1 homolog (S. cerevisiae) [Source:HGNC Symbol;Acc:30217]	426	570	487	591	278	581	392	723	316	555	511	705	208	364	178	272
ENSG00000086200	IPO11	protein_coding	5	61699799	61924409	1	importin 11 [Source:HGNC Symbol;Acc:20628]	516.62	880	563	910	389	902	527	1014	380.75	703	511	906.91	457.58	799	335	758
ENSG00000086205	FOLH1	protein_coding	11	49168187	49230222	-1	folate hydrolase (prostate-specific membrane antigen) 1 [Source:HGNC Symbol;Acc:3788]	1	2	4.05	5.1	0	2	1	1	0	0	0	2	0	4	6	9
ENSG00000086232	EIF2AK1	protein_coding	7	6061881	6098861	-1	eukaryotic translation initiation factor 2-alpha kinase 1 [Source:HGNC Symbol;Acc:24921]	3305.01	3934.46	4092.78	4357.09	2644.01	3542.28	3050.05	4198.27	2875.03	3603.68	3268	4189.47	3095.04	3905.21	2964.03	3567.27
ENSG00000086288	NME8	protein_coding	7	37888199	37940003	1	NME/NM23 family member 8 [Source:HGNC Symbol;Acc:16473]	3	0	1	0	1	2	0	0	7	3	0	0	9	3	0	0
ENSG00000086289	EPDR1	protein_coding	7	37723446	37991543	1	ependymin related protein 1 (zebrafish) [Source:HGNC Symbol;Acc:17572]	619	981	739	1008	1470	1694	1383	1525	1689	1718	1522	1698	1339	1687	1098	1278
ENSG00000086300	SNX10	protein_coding	7	26331541	26413949	1	sorting nexin 10 [Source:HGNC Symbol;Acc:14974]	2316	2165	3003	2369	2919	2869	3557	2650	3503	2922	3614	2692	2955	2744	4838	1898
ENSG00000086475	SEPHS1	protein_coding	10	13359424	13390297	-1	selenophosphate synthetase 1 [Source:HGNC Symbol;Acc:19685]	664.33	1234.94	961.98	1558.58	781.08	1319.11	1092.52	1972.28	619.29	1171.26	998.06	1675.35	783.32	1310.93	646.03	1520.22
ENSG00000086504	MRPL28	protein_coding	16	416927	420568	-1	mitochondrial ribosomal protein L28 [Source:HGNC Symbol;Acc:14484]	1489	1784	1379	1942	727	1339	881	1567	1041	1476	1080	1657	1293	1603	943	1509
ENSG00000086506	HBQ1	protein_coding	16	230452	231180	1	hemoglobin, theta 1 [Source:HGNC Symbol;Acc:4833]	7	7	10	19	10	8	19	7	2	8	20	4	2	1	5	1
ENSG00000086544	ITPKC	protein_coding	19	41223008	41246765	1	inositol-trisphosphate 3-kinase C [Source:HGNC Symbol;Acc:14897]	3661	1811	3118	1440	3251	1399	3409	1151	4224	1591	3890	1343	3444	1439	6818	1033
ENSG00000086548	CEACAM6	protein_coding	19	42254885	42276113	1	carcinoembryonic antigen-related cell adhesion molecule 6 (non-specific cross reacting antigen) [Source:HGNC Symbol;Acc:1818]	390	607	224	234	416	552	229	173	195	203	112	35	499.19	622	368.76	313
ENSG00000086570	FAT2	protein_coding	5	150883654	150948505	-1	FAT tumor suppressor homolog 2 (Drosophila) [Source:HGNC Symbol;Acc:3596]	13	8	8	18	6	10	7	10	22	20	16	7	22	24	15	14
ENSG00000086589	RBM22	protein_coding	5	150070356	150080669	-1	RNA binding motif protein 22 [Source:HGNC Symbol;Acc:25503]	972	1147	977	1197	1156	1288	1094	1615	929	1182	968	1228	1151	1374	1027	1150
ENSG00000086598	TMED2	protein_coding	12	124069078	124083116	1	transmembrane emp24 domain trafficking protein 2 [Source:HGNC Symbol;Acc:16996]	8800	8786	8864	8354	8068	8769	7079	8017	10095	9690	9871	9022	9097	9411	7893	6799
ENSG00000086619	ERO1LB	protein_coding	1	236378855	236445319	-1	ERO1-like beta (S. cerevisiae) [Source:HGNC Symbol;Acc:14355]	177	192	83	137	256	496	131	260	206	346	142	242	227	393	106	200
ENSG00000086666	ZFAND6	protein_coding	15	80351910	80430735	1	zinc finger, AN1-type domain 6 [Source:HGNC Symbol;Acc:30164]	1814.93	1950.76	1851.82	1823.53	1427.85	2157.9	1932.89	2298.46	1450.69	1823.97	1993.19	2269.63	1835.9	2158.79	1437.91	2173.77
ENSG00000086696	HSD17B2	protein_coding	16	82068609	82132139	1	hydroxysteroid (17-beta) dehydrogenase 2 [Source:HGNC Symbol;Acc:5211]	26	11	21	9	20	11	31	17	43	16	57	17	44	20	49	34
ENSG00000086712	TXLNG	protein_coding	X	16804550	16862642	1	taxilin gamma [Source:HGNC Symbol;Acc:18578]	357	587	414	564	260	614	327	696	298	545	391	580	383	550	239	528
ENSG00000086717	PPEF1	protein_coding	X	18694029	18846039	1	protein phosphatase, EF-hand calcium binding domain 1 [Source:HGNC Symbol;Acc:9243]	0	0	0	0	1	0	0	0	0	0	1	0	1	0	1	1
ENSG00000086730	LAT2	protein_coding	7	73613982	73644161	1	linker for activation of T cells family, member 2 [Source:HGNC Symbol;Acc:12749]	12	19	17	15	17	8	4	8	9	4	13	10	14	13	7	20
ENSG00000086758	HUWE1	protein_coding	X	53559057	53713673	-1	HECT, UBA and WWE domain containing 1, E3 ubiquitin protein ligase [Source:HGNC Symbol;Acc:30892]	19106	17062	15920	15260	11772	10799	5820	8066	23019	21629	10250	13763	17105	10524	6461	7242
ENSG00000086827	ZW10	protein_coding	11	113603909	113644533	-1	ZW10, kinetochore associated, homolog (Drosophila) [Source:HGNC Symbol;Acc:13194]	485	781	516	755	386	760	403	900	338	618	345	769	431	626	296	625
ENSG00000086848	ALG9	protein_coding	11	111652919	111742305	-1	asparagine-linked glycosylation 9, alpha-1,2-mannosyltransferase homolog (S. cerevisiae) [Source:HGNC Symbol;Acc:15672]	833.49	721.01	792	753.3	925.41	789.89	852.73	789.28	811.13	722.67	695.63	724.99	938.16	785.01	716.4	667.5
ENSG00000086967	MYBPC2	protein_coding	19	50936160	50969578	1	myosin binding protein C, fast type [Source:HGNC Symbol;Acc:7550]	64	1	23	5	15	1	2	5	30	3	14	5	17	1	15	2
ENSG00000086991	NOX4	protein_coding	11	89057524	89322779	-1	NADPH oxidase 4 [Source:HGNC Symbol;Acc:7891]	120	82	60	53	52	89	59	83	58	145.97	55.93	122	72	112	28	130
ENSG00000087008	ACOX3	protein_coding	4	8368439	8442450	-1	acyl-CoA oxidase 3, pristanoyl [Source:HGNC Symbol;Acc:121]	376	454	496	496	363	355	365	396	415	433	366	423	417	470	423	350
ENSG00000087053	MTMR2	protein_coding	11	95566046	95658479	-1	myotubularin related protein 2 [Source:HGNC Symbol;Acc:7450]	1407	1611	1541	1573	1107	1580	1243	2076	1114	1645	1336	1971	1270	1660	1039	1487
ENSG00000087074	PPP1R15A	protein_coding	19	49375649	49379314	1	protein phosphatase 1, regulatory subunit 15A [Source:HGNC Symbol;Acc:14375]	7430.03	3066	6082	1758	7260	3298	6068	2788	5191	2279	4669	1538	6379	3194	8641	2421
ENSG00000087076	HSD17B14	protein_coding	19	49316274	49339935	-1	hydroxysteroid (17-beta) dehydrogenase 14 [Source:HGNC Symbol;Acc:23238]	35	14	55	24	11	6	28	17	8	4	29	11	32	13	203	36
ENSG00000087077	TRIP6	protein_coding	7	100464760	100471076	1	thyroid hormone receptor interactor 6 [Source:HGNC Symbol;Acc:12311]	2183	2331	2500	2797	1310	2104	2181	2756	1289	1990	2001	2649	1510	2110	1973	2318
ENSG00000087085	ACHE	protein_coding	7	100487615	100494594	-1	acetylcholinesterase [Source:HGNC Symbol;Acc:108]	33	24	32	22	55	34	64	32	22	10	21	5	85	44	106	30
ENSG00000087086	FTL	protein_coding	19	49468558	49470135	1	ferritin, light polypeptide [Source:HGNC Symbol;Acc:3999]	25776	25865.7	35982.5	32056.7	28454.6	21589.2	41637.8	30426.4	38004.2	24322.7	65135.6	28041.1	18328.1	21836.4	63256.8	21306.5
ENSG00000087087	SRRT	protein_coding	7	100472733	100486285	1	serrate RNA effector molecule homolog (Arabidopsis) [Source:HGNC Symbol;Acc:24101]	1442	2588	1947	3377	1452	2415	1358	3200	1236	2379	1314	2470	1755	2772	1049	2786
ENSG00000087088	BAX	protein_coding	19	49458072	49465055	1	BCL2-associated X protein [Source:HGNC Symbol;Acc:959]	2452	2996.37	3065	3244	1954	2154	2255	2243	1651	1989	1788	1928	2154	2512	2315	2142
ENSG00000087095	NLK	protein_coding	17	26368763	26523407	1	nemo-like kinase [Source:HGNC Symbol;Acc:29858]	540	776	646	840	759	1096	831	1460	844	942	884	1263	770	1013	603	1249
ENSG00000087111	PIGS	protein_coding	17	26880401	26898890	-1	phosphatidylinositol glycan anchor biosynthesis, class S [Source:HGNC Symbol;Acc:14937]	2113	2858	2558	3494	2044	2823	1863	2992	2535	3626	2462	3193	2325	3308	2017	2636
ENSG00000087116	ADAMTS2	protein_coding	5	178537852	178772431	-1	ADAM metallopeptidase with thrombospondin type 1 motif, 2 [Source:HGNC Symbol;Acc:218]	0	2	0	0	0	0	1	1	0	0	0	0	1	0	0	0
ENSG00000087128	TMPRSS11E	protein_coding	4	69313167	69363322	1	transmembrane protease, serine 11E [Source:HGNC Symbol;Acc:24465]	3	2	4	7	4	0	0	0	0	0	1	0	0	0	2	0
ENSG00000087152	ATXN7L3	protein_coding	17	42269173	42277481	-1	ataxin 7-like 3 [Source:HGNC Symbol;Acc:25416]	2275	2238	1970	2080	1879	2157	1672	2171	1811	2152	1767	1974	2319	2556	1333	2067
ENSG00000087157	PGS1	protein_coding	17	76374721	76421195	1	phosphatidylglycerophosphate synthase 1 [Source:HGNC Symbol;Acc:30029]	443	651	648	929	844	1116	936	1119	793	1023	763	928	1018	1307	1016	1278
ENSG00000087191	PSMC5	protein_coding	17	61904512	61909379	1	proteasome (prosome, macropain) 26S subunit, ATPase, 5 [Source:HGNC Symbol;Acc:9552]	2065	2726	2102	2649	2022	3503	2239	3323	1988	3296	2290	3696	2373	3514	1848	3050
ENSG00000087206	UIMC1	protein_coding	5	176332006	176449634	-1	ubiquitin interaction motif containing 1 [Source:HGNC Symbol;Acc:30298]	809	793	758	688	621	825	626	724	598	674	577	673	711	812	460	719
ENSG00000087237	CETP	protein_coding	16	56995762	57017757	1	cholesteryl ester transfer protein, plasma [Source:HGNC Symbol;Acc:1869]	0	0	0	0	0	1	0	0	0	0	1	0	0	0	0	1
ENSG00000087245	MMP2	protein_coding	16	55423612	55540603	1	matrix metallopeptidase 2 (gelatinase A, 72kDa gelatinase, 72kDa type IV collagenase) [Source:HGNC Symbol;Acc:7166]	132	79	186	175	252	184	369	421	235	199	430	391	309	212	513	399
ENSG00000087250	MT3	protein_coding	16	56622986	56625000	1	metallothionein 3 [Source:HGNC Symbol;Acc:7408]	858	25	397	0	1610	15	965	1	1697	20	811	2	1588	20	1581	0
ENSG00000087253	LPCAT2	protein_coding	16	55542910	55620582	1	lysophosphatidylcholine acyltransferase 2 [Source:HGNC Symbol;Acc:26032]	113	114	203	217	57	105	95	164	45	54.91	73	126	44	67	43	136.97
ENSG00000087258	GNAO1	protein_coding	16	56225302	56391356	1	guanine nucleotide binding protein (G protein), alpha activating activity polypeptide O [Source:HGNC Symbol;Acc:4389]	19	17	8	5	5	11	1	3	3	8	1	0	2	5	0	1
ENSG00000087263	OGFOD1	protein_coding	16	56485402	56513012	1	2-oxoglutarate and iron-dependent oxygenase domain containing 1 [Source:HGNC Symbol;Acc:25585]	763	1457	765	1431	607	1704	744	1812	571	1446	706	1674	715	1606	441	1441
ENSG00000087266	SH3BP2	protein_coding	4	2794750	2842825	1	SH3-domain binding protein 2 [Source:HGNC Symbol;Acc:10825]	2514	1935	3172	2124	7310	3029	7766	3434	5837	2805	5186	2304	5632	3050	8954	3071
ENSG00000087269	NOP14	protein_coding	4	2939660	2965112	-1	NOP14 nucleolar protein homolog (yeast) [Source:HGNC Symbol;Acc:16821]	968	1621	1208	1885	787	1474.99	922	1898	720	1432	934	1697	983	1604	696	1568
ENSG00000087274	ADD1	protein_coding	4	2845584	2931803	1	adducin 1 (alpha) [Source:HGNC Symbol;Acc:243]	5964.33	6371.39	6084.58	6793.98	5084.92	6358.12	5464.09	7777.58	4744.86	5813.08	5160.68	6740.27	5313.09	6180.36	4394.91	6127.86
ENSG00000087299	L2HGDH	protein_coding	14	50704281	50779266	-1	L-2-hydroxyglutarate dehydrogenase [Source:HGNC Symbol;Acc:20499]	133	249	222	314	145	365	284	472	213	374	328	513	157	310	248	407
ENSG00000087301	TXNDC16	protein_coding	14	52897308	53019240	-1	thioredoxin domain containing 16 [Source:HGNC Symbol;Acc:19965]	116	174	183	231	118	266	173	280	148	259	149	345	149	270	182	306
ENSG00000087302	C14orf166	protein_coding	14	52456193	52471420	1	chromosome 14 open reading frame 166 [Source:HGNC Symbol;Acc:23169]	1062.69	1705.63	1101.72	1551.44	1126.21	1798.7	1110.58	1977.84	997.33	1644.55	1134.92	1812.41	1274.43	1835.62	849.76	1455.07
ENSG00000087303	NID2	protein_coding	14	52471521	52535712	-1	nidogen 2 (osteonidogen) [Source:HGNC Symbol;Acc:13389]	3665	3412	1814.93	1889	1447	2049	625	931	3308	5293	1502	1911	4899	5368	1806	2526
ENSG00000087338	GMCL1	protein_coding	2	70056774	70108528	1	germ cell-less, spermatogenesis associated 1 [Source:HGNC Symbol;Acc:23843]	571.79	502.62	638.75	563.99	671.77	706.62	804.83	603	894.5	684.45	980.45	770.68	880.67	739.57	1039.44	714.67
ENSG00000087365	SF3B2	protein_coding	11	65818200	65836779	1	splicing factor 3b, subunit 2, 145kDa [Source:HGNC Symbol;Acc:10769]	5752	6936	6439	7699	5344	6406	5354	7850	4433	6087	4717	6869	5442	6421	5512	6333.26
ENSG00000087448	KLHDC5	protein_coding	12	27932953	27955973	1	kelch domain containing 5 [Source:HGNC Symbol;Acc:29252]	408	762	487	823	540	1038	595	1208	723	1239	780	1515	805	1092	353	1229
ENSG00000087460	GNAS	protein_coding	20	57414773	57486247	1	GNAS complex locus [Source:HGNC Symbol;Acc:4392]	28535	26981	34429	32051	27311	20143	27277	27563	26060	21689	30027	25204	25997	22290	33670	20690
ENSG00000087470	DNM1L	protein_coding	12	32832134	32898486	1	dynamin 1-like [Source:HGNC Symbol;Acc:2973]	1984	2697	2037	2578	1766	3337	1815	3454	1553	2607	1696	3031	1779	2847.97	929	2536
ENSG00000087494	PTHLH	protein_coding	12	28111017	28125638	-1	parathyroid hormone-like hormone [Source:HGNC Symbol;Acc:9607]	21	37	36	48	24	20	24	16	21	18	36	32	61	54	62	81
ENSG00000087495	PHACTR3	protein_coding	20	58152564	58422766	1	phosphatase and actin regulator 3 [Source:HGNC Symbol;Acc:15833]	18	31	58	71	100	217	187	400	118	270	213	409	136	241	137	335
ENSG00000087502	ERGIC2	protein_coding	12	29490285	29534122	-1	ERGIC and golgi 2 [Source:HGNC Symbol;Acc:30208]	851	1012	923	1083	1043	1363	1178	1351	1068	1223	1273	1303	1265	1498	1048	1202
ENSG00000087510	TFAP2C	protein_coding	20	55204358	55214339	1	transcription factor AP-2 gamma (activating enhancer binding protein 2 gamma) [Source:HGNC Symbol;Acc:11744]	15	11	10	18	3	10	6	5	1	3	2	1	1	2	2	1
ENSG00000087586	AURKA	protein_coding	20	54944445	54967393	-1	aurora kinase A [Source:HGNC Symbol;Acc:11393]	823.97	1630.79	1172	1711.39	340.09	1133.83	478.97	1267.89	299.89	904.83	265.9	944.85	331.95	830.95	249.95	683.91
ENSG00000087589	CASS4	protein_coding	20	54987168	55034396	1	Cas scaffolding protein family member 4 [Source:HGNC Symbol;Acc:15878]	4	4	4	0	1	2	0	2	2	2	0	0	1	0	1	3
ENSG00000087842	PIR	protein_coding	X	15402921	15511687	-1	pirin (iron-binding nuclear protein) [Source:HGNC Symbol;Acc:30048]	36	54	41	79	72	192	134	258	74	79	99	167	115	126	169	175
ENSG00000087884	AAMDC	protein_coding	11	77532155	77629478	1	adipogenesis associated, Mth938 domain containing [Source:HGNC Symbol;Acc:30205]	240	151	259	170	144	191	241	211	225	187	275	209	188	194	279	200
ENSG00000087903	RFX2	protein_coding	19	5993175	6199583	-1	regulatory factor X, 2 (influences HLA class II expression) [Source:HGNC Symbol;Acc:9983]	107	103	165	141	294	102	336	205	328	126	389	185	278	143	677	182
ENSG00000087916	SLC6A14	protein_coding	X	115567790	115592625	1	solute carrier family 6 (amino acid transporter), member 14 [Source:HGNC Symbol;Acc:11047]	4687	3112	130	79	5227	4704	79	8	11127	10455	216	29	10195	7112	275	68
ENSG00000087995	METTL2A	protein_coding	17	60501228	60527454	1	methyltransferase like 2A [Source:HGNC Symbol;Acc:25755]	250.52	475.25	371.32	481.89	253.91	519.3	318.41	587.71	289.18	445.83	386.81	595.85	355.8	514.9	220.04	513.44
ENSG00000088002	SULT2B1	protein_coding	19	49055332	49102682	1	sulfotransferase family, cytosolic, 2B, member 1 [Source:HGNC Symbol;Acc:11459]	129	66	161	85	16	12	42	31	4	2	19	9	8	8	39	18
ENSG00000088035	ALG6	protein_coding	1	63833261	63904233	1	asparagine-linked glycosylation 6, alpha-1,3-glucosyltransferase homolog (S. cerevisiae) [Source:HGNC Symbol;Acc:23157]	103	212	105	237	145	307	173	372	156	267	170	326	129	261	116	277
ENSG00000088038	CNOT3	protein_coding	19	54641444	54659419	1	CCR4-NOT transcription complex, subunit 3 [Source:HGNC Symbol;Acc:7879]	1551	2089	1597	2004	1333	1628	1111	1857	1079	1398	848	1245	1399	1820	1130	1473
ENSG00000088053	GP6	protein_coding	19	55525073	55549632	-1	glycoprotein VI (platelet) [Source:HGNC Symbol;Acc:14388]	0	0	2	0	0	1	2	3	1	2	3	0	0	2	1	1
ENSG00000088179	PTPN4	protein_coding	2	120517207	120741394	1	protein tyrosine phosphatase, non-receptor type 4 (megakaryocyte) [Source:HGNC Symbol;Acc:9656]	226	399	347	638	253	471	363	665	358	591	497	814	383	578	391	873
ENSG00000088205	DDX18	protein_coding	2	118572226	118589955	1	DEAD (Asp-Glu-Ala-Asp) box polypeptide 18 [Source:HGNC Symbol;Acc:2741]	1693.76	2305.92	1978.78	2271.95	1612.96	2352.75	1788.82	2428.84	1604.49	2014.74	1790.69	2404.47	1959.89	2514.83	1521.9	2294.97
ENSG00000088247	KHSRP	protein_coding	19	6413359	6424805	-1	KH-type splicing regulatory protein [Source:HGNC Symbol;Acc:6316]	3827	5680.98	4761	6833	2704.01	4349	3081.97	5341	2437	3910	2694	4585	3346	4700	2792	4769.96
ENSG00000088256	GNA11	protein_coding	19	3094408	3124002	1	guanine nucleotide binding protein (G protein), alpha 11 (Gq class) [Source:HGNC Symbol;Acc:4379]	3661.24	4351.58	4206.85	4244.42	3420	3857.36	3658.96	4535.52	3102	4030.13	3850.81	4114.2	3179.37	3939.58	3149.14	3506.21
ENSG00000088280	ASAP3	protein_coding	1	23755056	23810685	-1	ArfGAP with SH3 domain, ankyrin repeat and PH domain 3 [Source:HGNC Symbol;Acc:14987]	226	306	319	446	196	323	453	697	191	244	362	529	123	216	355	371
ENSG00000088298	EDEM2	protein_coding	20	33703160	33865928	-1	ER degradation enhancer, mannosidase alpha-like 2 [Source:HGNC Symbol;Acc:15877]	896.59	1030.95	1013.54	1199.49	754	858.88	780.64	1001.67	949.68	1057.49	1201.37	925.5	892.5	1006.96	875.93	929
ENSG00000088305	DNMT3B	protein_coding	20	31350191	31397162	1	DNA (cytosine-5-)-methyltransferase 3 beta [Source:HGNC Symbol;Acc:2979]	344	429	245	379	222	300	142	233	170	314	137	203	282	406	153	338
ENSG00000088320	REM1	protein_coding	20	30063096	30072708	1	RAS (RAD and GEM)-like GTP-binding 1 [Source:HGNC Symbol;Acc:15922]	0	0	0	0	0	0	0	0	0	0	0	0	0	0	0	0
ENSG00000088325	TPX2	protein_coding	20	30327074	30389608	1	TPX2, microtubule-associated, homolog (Xenopus laevis) [Source:HGNC Symbol;Acc:1249]	1699	3427	2980	4294	481	1786	1041	2949	317	1233	404	1910	549	1402	333	1431
ENSG00000088340	FER1L4	pseudogene	20	34146507	34195484	-1	fer-1-like 4 (C. elegans) pseudogene [Source:HGNC Symbol;Acc:15801]	497	403	705	379	899	207	887	232	649	133	417	104	1350	324	990	382
ENSG00000088356	PDRG1	protein_coding	20	30532758	30539895	-1	p53 and DNA-damage regulated 1 [Source:HGNC Symbol;Acc:16119]	526	466	439	441	395	591	414	629	370	604	419	749	510	633	414	548
ENSG00000088367	EPB41L1	protein_coding	20	34679426	34820721	1	erythrocyte membrane protein band 4.1-like 1 [Source:HGNC Symbol;Acc:3378]	1552	878	1519	1326	1803	993	2142	2280	2179	1543	2909	3367	1408	800	2293	1693
ENSG00000088386	SLC15A1	protein_coding	13	99336898	99404908	-1	solute carrier family 15 (oligopeptide transporter), member 1 [Source:HGNC Symbol;Acc:10920]	1002	1318	205	257	1092	1200	81	97	1527	2164	146	198	1821	2013	126	180
ENSG00000088387	DOCK9	protein_coding	13	99445741	99738879	-1	dedicator of cytokinesis 9 [Source:HGNC Symbol;Acc:14132]	4509.83	4576.59	3828.88	2665	3293.89	4349	2564	2435.85	2409	3704.96	1766	1996	2849	3208.84	1608	1667
ENSG00000088448	ANKRD10	protein_coding	13	111530887	111567416	-1	ankyrin repeat domain 10 [Source:HGNC Symbol;Acc:20265]	944	1141	953	1145	1003	1229	1048	1226	1242	1401	836	1041	1768	1563	1032	1452
ENSG00000088451	TGDS	protein_coding	13	95226308	95248511	-1	TDP-glucose 4,6-dehydratase [Source:HGNC Symbol;Acc:20324]	361	228	302	199	396	365	461	308	458	336	483	336	410	317	600	264
ENSG00000088538	DOCK3	protein_coding	3	50712672	51421329	1	dedicator of cytokinesis 3 [Source:HGNC Symbol;Acc:2989]	66	107	114	134	80	92	107	119	72	105	90	132	20	30	22	47
ENSG00000088543	C3orf18	protein_coding	3	50595462	50608458	-1	chromosome 3 open reading frame 18 [Source:HGNC Symbol;Acc:24837]	185	102	226	156	419	144	621	224	332	125	351	228	256	122	575	173
ENSG00000088682	COQ9	protein_coding	16	57481337	57495187	1	coenzyme Q9 homolog (S. cerevisiae) [Source:HGNC Symbol;Acc:25302]	822	1195	873	1382	1361	1979	1442	2400	1629	2317	1719	2205	1459	2023	1559	1828
ENSG00000088726	TMEM40	protein_coding	3	12775024	12810956	-1	transmembrane protein 40 [Source:HGNC Symbol;Acc:25620]	168	79	204	80	53	16	57	14	17	6	28	7	44	16	50	14
ENSG00000088727	KIF9	protein_coding	3	47269516	47324941	-1	kinesin family member 9 [Source:HGNC Symbol;Acc:16666]	80	107	110	135	83	159	144	219	101	156	163	268	124	189	143	245
ENSG00000088756	ARHGAP28	protein_coding	18	6729717	6915715	1	Rho GTPase activating protein 28 [Source:HGNC Symbol;Acc:25509]	7	5	8	13	16	1	17	2	6	8	9	9	17	8	31	6
ENSG00000088766	CRLS1	protein_coding	20	5986736	6020699	1	cardiolipin synthase 1 [Source:HGNC Symbol;Acc:16148]	898	930	826	889	807	1163	1068	1128	1054	1328	1318	1426	1112	1278	1046	1139
ENSG00000088782	DEFB127	protein_coding	20	138111	139804	1	defensin, beta 127 [Source:HGNC Symbol;Acc:16206]	0	0	0	0	0	0	0	0	0	0	0	0	0	0	0	0
ENSG00000088808	PPP1R13B	protein_coding	14	104200089	104313927	-1	protein phosphatase 1, regulatory subunit 13B [Source:HGNC Symbol;Acc:14950]	480	540	469	691	594	788	598	1077	582	1000	529	984	626	868	419	912
ENSG00000088812	ATRN	protein_coding	20	3451687	3631769	1	attractin [Source:HGNC Symbol;Acc:885]	3499	3288	3739	3291	3269	3036	2996	3136	4362	4248	3628	4426	4353	3570	2809	3398
ENSG00000088826	SMOX	protein_coding	20	4101627	4168394	1	spermine oxidase [Source:HGNC Symbol;Acc:15862]	2456	1698	2592	2127	1722	2249	2031	2835	1729	2598	2232	2931	2579	2325	2944	2306
ENSG00000088827	SIGLEC1	protein_coding	20	3667617	3687775	-1	sialic acid binding Ig-like lectin 1, sialoadhesin [Source:HGNC Symbol;Acc:11127]	0	0	1	0	3	1	47	17	1	0	4	3	4	1	93	9
ENSG00000088832	FKBP1A	protein_coding	20	1349622	1373806	-1	FK506 binding protein 1A, 12kDa [Source:HGNC Symbol;Acc:3711]	12213.1	11891.8	12559	11715.1	10011.5	10906.6	8607.63	11153.3	8265.78	10353.2	8811.34	8691.81	11677.4	12314.5	7729.88	8013.48
ENSG00000088833	NSFL1C	protein_coding	20	1422807	1448417	-1	NSFL1 (p97) cofactor (p47) [Source:HGNC Symbol;Acc:15912]	3547.19	4479.49	2378.17	2563	5702.24	5950.33	3134.39	4232.4	3576.03	4767.74	2141.5	3081	4902.9	4857.42	1959	2718
ENSG00000088836	SLC4A11	protein_coding	20	3208063	3219887	-1	solute carrier family 4, sodium borate transporter, member 11 [Source:HGNC Symbol;Acc:16438]	729	1291	702	1003	361	570	399	685	143	381	167	344	355	754	233	644
ENSG00000088854	C20orf194	protein_coding	20	3229951	3388272	-1	chromosome 20 open reading frame 194 [Source:HGNC Symbol;Acc:17721]	1404.01	946	1253	817.16	1126	1099	1076	985	1381	1208	1182.03	1028	1478	1195.02	1066	1122.02
ENSG00000088876	ZNF343	protein_coding	20	2462463	2505348	-1	zinc finger protein 343 [Source:HGNC Symbol;Acc:16017]	205.42	251	251.76	221	309	342	320	355	335.67	318.79	339.2	314	328.51	349	456	327
ENSG00000088881	EBF4	protein_coding	20	2673480	2740754	1	early B-cell factor 4 [Source:HGNC Symbol;Acc:29278]	11	16	14	11	11	10	7	1	20	17	12	5	14	24	12	9
ENSG00000088882	CPXM1	protein_coding	20	2774715	2781283	-1	carboxypeptidase X (M14 family), member 1 [Source:HGNC Symbol;Acc:15771]	15981	12093	541	670	8960	10763	24	24	7657	14989	11	24	13567	16020	197	143
ENSG00000088888	MAVS	protein_coding	20	3827487	3849280	1	mitochondrial antiviral signaling protein [Source:HGNC Symbol;Acc:29233]	2440	2969	2598	3134	1713	2487	1827	2907	1853	2665	1717	2671	2064	2713	1724	2435
ENSG00000088899	PROSAPIP1	protein_coding	20	3143263	3154192	-1	ProSAP-interacting protein 1 [Source:UniProtKB/Swiss-Prot;Acc:O60299]	1292	1294	779	686	887	889	671	585	721	802	605	500	768	1044	569	543
ENSG00000088926	F11	protein_coding	4	187187099	187210835	1	coagulation factor XI [Source:HGNC Symbol;Acc:3529]	0	6	1	0	1	5	0	2	20	37	8	18	18	39	3	8
ENSG00000088930	XRN2	protein_coding	20	21283942	21370463	1	5'-3' exoribonuclease 2 [Source:HGNC Symbol;Acc:12836]	2413	3041	2776	3439	1868	3583	2269	3948	1933	3372	2373	4171	2407	3637	1727	3493
ENSG00000088970	PLK1S1	lincRNA	20	21106624	21227260	1	polo-like kinase 1 substrate 1 [Source:HGNC Symbol;Acc:15865]	183	155	247	194	481	208	399	313	546	251	406	430	325	271	353	414
ENSG00000088986	DYNLL1	protein_coding	12	120907653	120936296	1	dynein, light chain, LC8-type 1 [Source:HGNC Symbol;Acc:15476]	3888	4281	4011	4732	3217	3792	3447	5096	3634	4005	4766.03	5014	3354	3920	2655	3819
ENSG00000088992	TESC	protein_coding	12	117476728	117537284	-1	tescalcin [Source:HGNC Symbol;Acc:26065]	45	137	88	286	70	236	170	633	91	433	299	971	120	338	220	801
ENSG00000089006	SNX5	protein_coding	20	17922241	17949623	-1	sorting nexin 5 [Source:HGNC Symbol;Acc:14969]	1632.99	2603.97	2645.76	3572.24	1014.72	2404.18	1648.8	3538.8	996.2	2138.46	1577	3053.42	1286.16	2192.63	1338.01	2413.12
ENSG00000089009	RPL6	protein_coding	12	112842994	112856642	-1	ribosomal protein L6 [Source:HGNC Symbol;Acc:10362]	17746.2	16875.9	20165.3	18406.3	14182.3	14822.2	17496.8	19849.9	14698.7	14381.8	19717	18268.7	16077.3	16231.1	19119.3	15574.4
ENSG00000089012	SIRPG	protein_coding	20	1609798	1638425	-1	signal-regulatory protein gamma [Source:HGNC Symbol;Acc:15757]	6.18	22.4	4.21	8.7	4.02	9.16	2	8.18	5	14.36	2	4.1	8.05	6.12	0	3.05
ENSG00000089022	MAPKAPK5	protein_coding	12	112279782	112334343	1	mitogen-activated protein kinase-activated protein kinase 5 [Source:HGNC Symbol;Acc:6889]	700	874	807	878	653	798	670	996	564	847	679	945	595	794	628	769
ENSG00000089041	P2RX7	protein_coding	12	121570622	121623876	1	purinergic receptor P2X, ligand-gated ion channel, 7 [Source:HGNC Symbol;Acc:8537]	5	2	1	1	1	0	0	0	3	1	0	0	0	0	2	0
ENSG00000089048	ESF1	protein_coding	20	13694969	13765532	-1	ESF1, nucleolar pre-rRNA processing protein, homolog (S. cerevisiae) [Source:HGNC Symbol;Acc:15898]	469	678	589	650	536	946	697	1030	450	651	629	838	554	838	725	953
ENSG00000089050	RBBP9	protein_coding	20	18467184	18477887	-1	retinoblastoma binding protein 9 [Source:HGNC Symbol;Acc:9892]	449	517	545	644	639	778	883	1218	618	662	787	1079	680	681	793	816
ENSG00000089053	ANAPC5	protein_coding	12	121746048	121837699	-1	anaphase promoting complex subunit 5 [Source:HGNC Symbol;Acc:15713]	1547.08	2387.14	1810.03	2941.14	1862.2	2449.15	2092.46	3017.3	1902.19	2693.24	2267	3063	2225.15	2680.11	1822.21	2666.58
ENSG00000089057	SLC23A2	protein_coding	20	4833002	4990939	-1	solute carrier family 23 (nucleobase transporters), member 2 [Source:HGNC Symbol;Acc:10973]	277	618	297	587	412	732	540	792	655	972	817	886	488	674	430	608
ENSG00000089060	SLC24A6	protein_coding	12	113736564	113797298	-1	solute carrier family 24 (sodium/lithium/calcium exchanger), member 6 [Source:HGNC Symbol;Acc:26175]	2131	1523	1643	1185	2141	1829	1515	1088	1745	1775	1276	1016	1916	1450	1568	891
ENSG00000089063	TMEM230	protein_coding	20	5080486	5093749	-1	transmembrane protein 230 [Source:HGNC Symbol;Acc:15876]	1407.39	1799.54	1606.55	1997.98	2030.05	2387.47	2354.13	3379.95	2103.6	2392.87	2714.97	3142.01	1943.53	2594.99	1925.08	2482.68
ENSG00000089091	DZANK1	protein_coding	20	18364011	18447829	-1	double zinc ribbon and ankyrin repeat domains 1 [Source:HGNC Symbol;Acc:15858]	120	127	132	178	253	309	319	425	182	249	241	287	184	261	196	335
ENSG00000089094	KDM2B	protein_coding	12	121867312	122018920	-1	lysine (K)-specific demethylase 2B [Source:HGNC Symbol;Acc:13610]	2077	1117	1523	943	2447	996	1874	795	1807	977	1330	693	2450	1149	1647	797
ENSG00000089101	C20orf26	protein_coding	20	20033158	20341346	1	chromosome 20 open reading frame 26 [Source:HGNC Symbol;Acc:15872]	0	1	1	0	1	3	2	5	4	3	5	2	3	5	3	4
ENSG00000089116	LHX5	protein_coding	12	113899838	113910085	-1	LIM homeobox 5 [Source:HGNC Symbol;Acc:14216]	46	14	40	9	35	5	18	4	33	8	15	1	31	2	15	3
ENSG00000089123	TASP1	protein_coding	20	13246709	13619587	-1	taspase, threonine aspartase, 1 [Source:HGNC Symbol;Acc:15859]	221	199	269	251	180	313	239	287	210	371	246	367	246	336	220	269
ENSG00000089127	OAS1	protein_coding	12	113344582	113369990	1	2'-5'-oligoadenylate synthetase 1, 40/46kDa [Source:HGNC Symbol;Acc:8086]	894	661	148	207	451	449	366	361	205	302	258	233	864	542	387	176
ENSG00000089154	GCN1L1	protein_coding	12	120565007	120632513	-1	GCN1 general control of amino-acid synthesis 1-like 1 (yeast) [Source:HGNC Symbol;Acc:4199]	4901	7362	5644	8242	3926	5974	4164	6850	4429	6974	4607	7413	4739	5993	2933	5724
ENSG00000089157	RPLP0	protein_coding	12	120634489	120639038	-1	ribosomal protein, large, P0 [Source:HGNC Symbol;Acc:10371]	43421	32566.8	42676.5	38268.3	31832.9	28281	37988.4	35657.7	32984.9	32049.8	42858	34679.4	35706.9	31343	45062	26469
ENSG00000089159	PXN	protein_coding	12	120648250	120703574	-1	paxillin [Source:HGNC Symbol;Acc:9718]	10497	7803	11518	9052	11890	7784	11853	11068	9986	6887	10509	8615	8440	6622	8908	7288
ENSG00000089163	SIRT4	protein_coding	12	120740119	120751052	1	sirtuin 4 [Source:HGNC Symbol;Acc:14932]	8	3	7	11	11	13	20	27	18	24	19	16	15	23	19	17
ENSG00000089169	RPH3A	protein_coding	12	113008184	113336686	1	rabphilin 3A homolog (mouse) [Source:HGNC Symbol;Acc:17056]	1	0	0	0	0	0	0	0	0	0	0	0	0	0	0	0
ENSG00000089177	KIF16B	protein_coding	20	16252749	16554078	-1	kinesin family member 16B [Source:HGNC Symbol;Acc:15869]	431	497	504	600	367	484	507	537	582	576	630	615	422	421	793	454
ENSG00000089195	TRMT6	protein_coding	20	5917881	5931182	-1	tRNA methyltransferase 6 homolog (S. cerevisiae) [Source:HGNC Symbol;Acc:20900]	324	506	389	527	342	604	366	746	255	480	290	649	399	563	207	592
ENSG00000089199	CHGB	protein_coding	20	5892076	5906007	1	chromogranin B (secretogranin 1) [Source:HGNC Symbol;Acc:1930]	12	9	9	9	55	54	70	83	52	61	84	107	24	40	28	29
ENSG00000089220	PEBP1	protein_coding	12	118573663	118583389	1	phosphatidylethanolamine binding protein 1 [Source:HGNC Symbol;Acc:8630]	3869	3905	5062	4877	3424	4833	6068	6537	3624	5078	6638	7776	3643	5461	6036	6695
ENSG00000089225	TBX5	protein_coding	12	114791736	114846247	-1	T-box 5 [Source:HGNC Symbol;Acc:11604]	0	0	0	0	1	0	0	2	0	0	0	0	0	0	0	0
ENSG00000089234	BRAP	protein_coding	12	112080797	112123790	-1	BRCA1 associated protein [Source:HGNC Symbol;Acc:1099]	675	705	653	684	587	793	595	885	493	702	535	749	581	759	537	680
ENSG00000089248	ERP29	protein_coding	12	112451120	112461255	1	endoplasmic reticulum protein 29 [Source:HGNC Symbol;Acc:13799]	2580.23	3300.2	3272.62	3421.39	1755.56	3149.1	2453.09	3290.83	2126.96	3190.43	2964.24	3722.3	2113.63	3384.8	2835.7	3211.27
ENSG00000089250	NOS1	protein_coding	12	117645947	117889975	-1	nitric oxide synthase 1 (neuronal) [Source:HGNC Symbol;Acc:7872]	86	133	74	115	48	83	104	155	11	34	34	46	118	117	127	223
ENSG00000089280	FUS	protein_coding	16	31191431	31203127	1	fused in sarcoma [Source:HGNC Symbol;Acc:4010]	6345	9584	6685	9388	6133	9041	6255	8949	4871	7937	3917	8199	7812	9398	4495	9387
ENSG00000089289	IGBP1	protein_coding	X	69353299	69386174	1	immunoglobulin (CD79A) binding protein 1 [Source:HGNC Symbol;Acc:5461]	1603.51	1002.6	1599.61	1023.59	1003.62	812.74	1317.4	1036.76	1203.74	816.98	1785.61	963.85	1388.76	971.71	2224.83	1002.72
ENSG00000089327	FXYD5	protein_coding	19	35645633	35660786	1	FXYD domain containing ion transport regulator 5 [Source:HGNC Symbol;Acc:4029]	2641	2668	3353	2948	2398	1525	1696	1470	1924	1243	2116	1005	1797	1136	2330	804
ENSG00000089335	ZNF302	protein_coding	19	35168544	35177302	1	zinc finger protein 302 [Source:HGNC Symbol;Acc:13848]	228.66	357.56	234.38	317.92	507.48	770.54	555.08	735.73	434.93	551.53	338.54	552.92	756.23	851.12	313.7	875.02
ENSG00000089351	GRAMD1A	protein_coding	19	35485688	35517375	1	GRAM domain containing 1A [Source:HGNC Symbol;Acc:29305]	2525.78	2127.51	2718.94	2286.5	1993.76	1252.62	1772.13	1276.49	2061.27	1492.56	1764.86	1134.51	2566.71	1981.83	3349.74	1522.32
ENSG00000089356	FXYD3	protein_coding	19	35606732	35615227	1	FXYD domain containing ion transport regulator 3 [Source:HGNC Symbol;Acc:4027]	47	22	52	32	9	3	18	8	2	0	17	2	13	1	71	8
ENSG00000089472	HEPH	protein_coding	X	65382391	65488709	1	hephaestin [Source:HGNC Symbol;Acc:4866]	0	0	1	0	0	0	1	0	0	1	3	3	0	1	0	1
ENSG00000089486	CDIP1	protein_coding	16	4560720	4588829	-1	cell death-inducing p53 target 1 [Source:HGNC Symbol;Acc:13234]	1206	909	1346	1045	1401	994	1516	1181	1586	1344	1845	1479	1399	980	1604	901
ENSG00000089505	CMTM1	protein_coding	16	66600294	66613040	1	CKLF-like MARVEL transmembrane domain containing 1 [Source:HGNC Symbol;Acc:19172]	57	62.79	62.57	67	94.9	106.8	77	121	95	111	92	101	85	131	61	75.08
ENSG00000089558	KCNH4	protein_coding	17	40308913	40333296	-1	potassium voltage-gated channel, subfamily H (eag-related), member 4 [Source:HGNC Symbol;Acc:6253]	1	0	1	2	2	1	0	0	0	0	0	0	1	0	0	0
ENSG00000089597	GANAB	protein_coding	11	62392298	62414104	-1	glucosidase, alpha; neutral AB [Source:HGNC Symbol;Acc:4138]	15711	15710	18410	17314	13558	13470	13549	13840	14097	13959	12413	13335	14589	14266	14265	11540
ENSG00000089639	GMIP	protein_coding	19	19740285	19754476	-1	GEM interacting protein [Source:HGNC Symbol;Acc:24852]	877	849	823	758	664	751	677	699	673	813	748	722	897	1210	703	930
ENSG00000089682	RBM41	protein_coding	X	106307650	106362057	-1	RNA binding motif protein 41 [Source:HGNC Symbol;Acc:25617]	402	472	453	507	376	551	416	695	319	419	331	582	478	643	354	690
ENSG00000089685	BIRC5	protein_coding	17	76210267	76221717	1	baculoviral IAP repeat containing 5 [Source:HGNC Symbol;Acc:593]	692	1294	1137	1494	124	564	347	907	67	471	134	745	168	548	96	573
ENSG00000089692	LAG3	protein_coding	12	6881678	6887621	1	lymphocyte-activation gene 3 [Source:HGNC Symbol;Acc:6476]	2	1	1	0	3	2	7	4	1	1	0	1	3	0	2	3
ENSG00000089693	MLF2	protein_coding	12	6857170	6876641	-1	myeloid leukemia factor 2 [Source:HGNC Symbol;Acc:7126]	6134	6653	6710	7623	4983	5419	5594	6775	5007	5619	5404	6019	5488	5782	5978	5487
ENSG00000089723	OTUB2	protein_coding	14	94492675	94515276	1	OTU domain, ubiquitin aldehyde binding 2 [Source:HGNC Symbol;Acc:20351]	648	757	454	403	579	1071	427	783	492	768	495	517	562	766	331	407
ENSG00000089737	DDX24	protein_coding	14	94517266	94547591	-1	DEAD (Asp-Glu-Ala-Asp) box polypeptide 24 [Source:HGNC Symbol;Acc:13266]	3341	4467	3172	4168	4842	5993	3920	6003	4772	6144	4013	5226	5344	7021	4117	5127
ENSG00000089775	ZBTB25	protein_coding	14	64915824	64971931	-1	zinc finger and BTB domain containing 25 [Source:HGNC Symbol;Acc:13112]	209	118	190	146	391	146	337	175	339	154	292	133	345	156	413	139
ENSG00000089818	NECAP1	protein_coding	12	7926148	8250367	1	NECAP endocytosis associated 1 [Source:HGNC Symbol;Acc:24539]	470	774	443	650	491	1007.98	543	920	593	906	546	943	646	948	415	842
ENSG00000089820	ARHGAP4	protein_coding	X	153172821	153200452	-1	Rho GTPase activating protein 4 [Source:HGNC Symbol;Acc:674]	1116.72	1411.69	1200.44	1577.55	734.61	726.48	736.93	823.48	504.14	629.98	479.08	611.83	1056.07	1129.77	648.95	1168.96
ENSG00000089847	ANKRD24	protein_coding	19	4183351	4224811	1	ankyrin repeat domain 24 [Source:HGNC Symbol;Acc:29424]	3	4	4	3	18	14	17	14	37	18	31	31	18	16	31	8
ENSG00000089876	DHX32	protein_coding	10	127524906	127585005	-1	DEAH (Asp-Glu-Ala-His) box polypeptide 32 [Source:HGNC Symbol;Acc:16717]	2229	1765	2002	1435	2400	1914	2166	1822	2063	1629	2163	1760	2452	1824	1878	1422
ENSG00000089902	RCOR1	protein_coding	14	103058998	103196912	1	REST corepressor 1 [Source:HGNC Symbol;Acc:17441]	3217	2685	2885	2254	3215	2437	2978	2463	2976	2210	2569	2282	3472	2396	2818	2175
ENSG00000089916	GPATCH2L	protein_coding	14	76618259	76720685	1	G patch domain containing 2-like [Source:HGNC Symbol;Acc:20210]	2989.33	2269.79	3213.56	2019.16	2705.9	1989.14	2692.74	2036.56	3285.88	2103.4	2985.2	2249.95	2956.52	1726	2289.89	1896.94
ENSG00000090006	LTBP4	protein_coding	19	41098789	41135725	1	latent transforming growth factor beta binding protein 4 [Source:HGNC Symbol;Acc:6717]	2103	2025	2403	2180	783	632	971	683	836	755	740	619	1399	1148	1894	970
ENSG00000090013	BLVRB	protein_coding	19	40953696	40971747	-1	biliverdin reductase B (flavin reductase (NADPH)) [Source:HGNC Symbol;Acc:1063]	1086	699	976	758	1064	672	1210	746	1014	660	1244	696	899	553	1906	575
ENSG00000090020	SLC9A1	protein_coding	1	27425306	27493472	-1	solute carrier family 9, subfamily A (NHE1, cation proton antiporter 1), member 1 [Source:HGNC Symbol;Acc:11071]	3300	2710	3219	2756	2405	2073	1968	2120	2789	2574	2423	1840	2668	2226	2326	1650
ENSG00000090054	SPTLC1	protein_coding	9	94794281	94877666	-1	serine palmitoyltransferase, long chain base subunit 1 [Source:HGNC Symbol;Acc:11277]	1773.38	1736.61	1929.62	1841.81	1525.47	1814.77	1727.64	2210.3	1554.16	1707.18	1975.11	2036.32	1680.95	1941.99	1551.37	1854.19
ENSG00000090060	PAPOLA	protein_coding	14	96967770	97033448	1	poly(A) polymerase alpha [Source:HGNC Symbol;Acc:14981]	4576	6139	5062	5642	4041	6036	3812.73	6414	4209	5654	4464	5818	4443	6260.37	3253	5084
ENSG00000090061	CCNK	protein_coding	14	99947506	100001381	1	cyclin K [Source:HGNC Symbol;Acc:1596]	1737	2034	1835	1947	1691	1934	1460	1959	1244	1529	1013	1404	1519	1762	1255	1493
ENSG00000090097	PCBP4	protein_coding	3	51991470	52008032	-1	poly(rC) binding protein 4 [Source:HGNC Symbol;Acc:8652]	966	1001	989	1044	712	610	778	748	602	687	626	737	638	739	454	657
ENSG00000090104	RGS1	protein_coding	1	192544857	192549161	1	regulator of G-protein signaling 1 [Source:HGNC Symbol;Acc:9991]	0	0	0	0	0	0	0	0	0	0	0	0	0	0	0	0
ENSG00000090238	YPEL3	protein_coding	16	30103635	30108236	-1	yippee-like 3 (Drosophila) [Source:HGNC Symbol;Acc:18327]	1000	651	675	583	687	621	464	615	581	623	446	410	554	600	499	550
ENSG00000090263	MRPS33	protein_coding	7	140705854	140715028	-1	mitochondrial ribosomal protein S33 [Source:HGNC Symbol;Acc:16634]	443	510	493	570	357	623	461	731	413	619	523	711	396	583	475	561
ENSG00000090266	NDUFB2	protein_coding	7	140390577	140422590	1	NADH dehydrogenase (ubiquinone) 1 beta subcomplex, 2, 8kDa [Source:HGNC Symbol;Acc:7697]	1180	1240	1089	1271	1063	1777	1399	1791	1202	2016	1669	2317	1113	1719	985	1539
ENSG00000090273	NUDC	protein_coding	1	27226729	27273353	1	nuclear distribution C homolog (A. nidulans) [Source:HGNC Symbol;Acc:8045]	2154.98	3702.51	2565.8	4116.87	1656.86	3515.5	2071.85	4128.9	1471.58	3200.13	1952.3	3865.43	1725.19	3193.96	1438.61	3426
ENSG00000090316	MAEA	protein_coding	4	1283639	1333935	1	macrophage erythroblast attacher [Source:HGNC Symbol;Acc:13731]	2069	2690	2242	2925	2240	2932	2463	3425	2048	3096	2320	3097	2278	2790	1824	2617
ENSG00000090339	ICAM1	protein_coding	19	10381511	10397291	1	intercellular adhesion molecule 1 [Source:HGNC Symbol;Acc:5344]	29020	9524	22858	2788	48135	15870	22956	2665	35785	19778	15381	2172	37201	17949	45500	1751
ENSG00000090372	STRN4	protein_coding	19	47222768	47250251	-1	striatin, calmodulin binding protein 4 [Source:HGNC Symbol;Acc:15721]	3088	3702	3351	3859	2703	3368	2568	3774	2493	3376	2579	3471	2590	3336	2328	2926
ENSG00000090376	IRAK3	protein_coding	12	66582659	66648402	1	interleukin-1 receptor-associated kinase 3 [Source:HGNC Symbol;Acc:17020]	676	737	100	71	477	907	36	28	514	947	25	20	1027	1162	98	25
ENSG00000090382	LYZ	protein_coding	12	69742121	69748014	1	lysozyme [Source:HGNC Symbol;Acc:6740]	7	3	2	6	7	6	9	4	7	3	8	2	7	13	7	5
ENSG00000090402	SI	protein_coding	3	164696686	164796283	-1	sucrase-isomaltase (alpha-glucosidase) [Source:HGNC Symbol;Acc:10856]	0	0	0	0	0	0	0	0	0	0	0	0	0	0	0	0
ENSG00000090432	MUL1	protein_coding	1	20825943	20834654	-1	mitochondrial E3 ubiquitin protein ligase 1 [Source:HGNC Symbol;Acc:25762]	1268	1650	1502	2001	891	1620	1258	1913	904	1802	1336	2246	1095	1601	911	1807
ENSG00000090447	TFAP4	protein_coding	16	4307187	4323076	-1	transcription factor AP-4 (activating enhancer binding protein 4) [Source:HGNC Symbol;Acc:11745]	62	165	106	213	54	132	104	197	79	128	134	149	68	139	124	138
ENSG00000090470	PDCD7	protein_coding	15	65409717	65426174	-1	programmed cell death 7 [Source:HGNC Symbol;Acc:8767]	459	618	510	679	452	764	545	765	428	684	527	722	516	753	438	719
ENSG00000090487	SPG21	protein_coding	15	65255362	65282648	-1	spastic paraplegia 21 (autosomal recessive, Mast syndrome) [Source:HGNC Symbol;Acc:20373]	1136	1580	1627	1795	1093	1581	1485	1814	1301	1492	1879	1878	1286	1755	1772	1644
ENSG00000090512	FETUB	protein_coding	3	186353758	186370930	1	fetuin B [Source:HGNC Symbol;Acc:3658]	1	0	4	3	11	0	9	5	5	1	9	4	2	1	3	0
ENSG00000090520	DNAJB11	protein_coding	3	186285192	186315061	1	DnaJ (Hsp40) homolog, subfamily B, member 11 [Source:HGNC Symbol;Acc:14889]	1469.65	2266.69	1205.55	1789.32	1310.71	2346.7	966.69	1892.47	1138.05	2417.71	922.42	1930.59	1658.93	2716.68	741.28	1962.77
ENSG00000090530	LEPREL1	protein_coding	3	189674517	189840226	-1	leprecan-like 1 [Source:HGNC Symbol;Acc:19317]	1869	1642	2817	2427	2453	3052	3143	4661	3682	4297	4904	7105	2570	2696	2515	3554
ENSG00000090534	THPO	protein_coding	3	184089723	184095932	-1	thrombopoietin [Source:HGNC Symbol;Acc:11795]	1	0	0	0	1	0	0	1	0	0	0	0	1	1	4	1
ENSG00000090539	CHRD	protein_coding	3	184097861	184108524	1	chordin [Source:HGNC Symbol;Acc:1949]	8	8	17	13	52	43	56	26	31	17	20	10	384	266	737	187
ENSG00000090554	FLT3LG	protein_coding	19	49977464	49990894	1	fms-related tyrosine kinase 3 ligand [Source:HGNC Symbol;Acc:3766]	44	58	46	53	49	45	25	36	37	58	23.77	30	38	47	20	6
ENSG00000090565	RAB11FIP3	protein_coding	16	475619	573011	1	RAB11 family interacting protein 3 (class II) [Source:HGNC Symbol;Acc:17224]	1372	1558	1542	1883	1650	1887	1931	2301	1868	2068	1973	2418	1810	1944	1763	2259
ENSG00000090581	GNPTG	protein_coding	16	1401924	1413352	1	N-acetylglucosamine-1-phosphate transferase, gamma subunit [Source:HGNC Symbol;Acc:23026]	1240	1407	1424	1569	1894	1881	2013	2375.63	1913	2082	2422	2193	1794	1911	2465.66	1858.88
ENSG00000090612	ZNF268	protein_coding	12	133707570	133783698	1	zinc finger protein 268 [Source:HGNC Symbol;Acc:13061]	425	440	459	451	388	675	542	812	341	481	392	657	557	689	393	709
ENSG00000090615	GOLGA3	protein_coding	12	133345495	133405444	-1	golgin A3 [Source:HGNC Symbol;Acc:4426]	3097	3118	2743	2520	3262	3189.66	2539.73	2688	3477	3273	2710.82	2931.77	3513	3285	2129	2756.93
ENSG00000090621	PABPC4	protein_coding	1	40026488	40042462	-1	poly(A) binding protein, cytoplasmic 4 (inducible form) [Source:HGNC Symbol;Acc:8557]	4756.49	6455.4	6559.36	8188.54	4790.58	6220.46	6530.54	9184.2	4369.93	5390.68	5526.91	6738.33	5464.61	6334.58	6357.65	6688.49
ENSG00000090659	CD209	protein_coding	19	7804879	7812464	-1	CD209 molecule [Source:HGNC Symbol;Acc:1641]	40	24	0	3	140	72.87	10	0	68	40	0	1	69.88	29	2	3
ENSG00000090661	CERS4	protein_coding	19	8271620	8327305	1	ceramide synthase 4 [Source:HGNC Symbol;Acc:23747]	199	277	307	292	351	357	434	476	139	173	279	207	165	208	317	224
ENSG00000090674	MCOLN1	protein_coding	19	7587512	7598895	1	mucolipin 1 [Source:HGNC Symbol;Acc:13356]	609.22	707.06	446.22	667.63	619	801.53	484	711.96	492.78	754.33	396.02	601.6	715.79	911.61	493.02	729.41
ENSG00000090686	USP48	protein_coding	1	22004791	22110099	-1	ubiquitin specific peptidase 48 [Source:HGNC Symbol;Acc:18533]	1174	1502	1434	1568	1242	1852	1499	1945	1296	1587	1417	1897	1540	1903	1274	1842
ENSG00000090776	EFNB1	protein_coding	X	68048840	68061990	1	ephrin-B1 [Source:HGNC Symbol;Acc:3226]	2999	2603	2586	1937	2382	2324	2069	1808	3166	3022	2804	1907	2164	1912	2127	1039
ENSG00000090857	PDPR	protein_coding	16	70147529	70195203	1	pyruvate dehydrogenase phosphatase regulatory subunit [Source:HGNC Symbol;Acc:30264]	799.08	1250.64	926.79	1374.22	912.39	1131.71	956.39	1301.67	2157.39	3380.18	1768.28	3275.89	1573.17	1701.2	1252.02	1616.61
ENSG00000090861	AARS	protein_coding	16	70286293	70323446	-1	alanyl-tRNA synthetase [Source:HGNC Symbol;Acc:20]	3358	3428	3151	3467	2378	3781	2156	4045	2162	3988	2352	4496	2085	3370	1475	3358
ENSG00000090863	GLG1	protein_coding	16	74485856	74641012	-1	golgi glycoprotein 1 [Source:HGNC Symbol;Acc:4316]	5982	4908	5893	4883	6718	4675	6156	4329	7980	5204	6505	4618	8209	5642	6208	4278
ENSG00000090889	KIF4A	protein_coding	X	69509879	69640682	1	kinesin family member 4A [Source:HGNC Symbol;Acc:13339]	455.28	884.38	803.93	1146.36	101.79	475.39	268.76	804.11	55	350.29	89.9	543.76	103.97	376.38	60.9	428.17
ENSG00000090905	TNRC6A	protein_coding	16	24741016	24838953	1	trinucleotide repeat containing 6A [Source:HGNC Symbol;Acc:11969]	1019	1646	1236	1736	981	1490	1033	1910	1060	1714	959	1679	1353	1740	806	1897
ENSG00000090920	FCGBP	protein_coding	19	40353963	40440533	-1	Fc fragment of IgG binding protein [Source:HGNC Symbol;Acc:13572]	1144	1289	581	545	628	969	326	338	1101	1162	393	332	593	776	284	172
ENSG00000090924	PLEKHG2	protein_coding	19	39903225	39919054	1	pleckstrin homology domain containing, family G (with RhoGef domain) member 2 [Source:HGNC Symbol;Acc:29515]	1195.6	1341	1407.29	1514.86	1626	931.85	1625	1262	1310	911.42	1093	933.71	1783.9	1227	1508.89	1505.01
ENSG00000090932	DLL3	protein_coding	19	39989535	39999121	1	delta-like 3 (Drosophila) [Source:HGNC Symbol;Acc:2909]	11	22	19	21	7	8	7	23	7	9	11	11	7	8	17	9
ENSG00000090971	NAT14	protein_coding	19	55996371	55998935	1	N-acetyltransferase 14 (GCN5-related, putative) [Source:HGNC Symbol;Acc:28918]	665	703	1104	1218	330	573	782	693	585	613	986	1043	666	745	1070	1034
ENSG00000090975	PITPNM2	protein_coding	12	123468027	123634562	-1	phosphatidylinositol transfer protein, membrane-associated 2 [Source:HGNC Symbol;Acc:21044]	586	1028	885	1408	552	895	709	1301	623	1119	699	1161	520	913	525	1138
ENSG00000090989	EXOC1	protein_coding	4	56719782	56771200	1	exocyst complex component 1 [Source:HGNC Symbol;Acc:30380]	1075	1022	1156	1015	1274	1501	1591	1827	1149	1157	1430	1677	1391	1493	1256	1549
ENSG00000091009	RBM27	protein_coding	5	145583113	145718814	1	RNA binding motif protein 27 [Source:HGNC Symbol;Acc:29243]	976	1439	1130	1524	804	1301	885	1562.99	759	1137	915	1561	913	1217	720	1400
ENSG00000091010	POU4F3	protein_coding	5	145718587	145720083	1	POU class 4 homeobox 3 [Source:HGNC Symbol;Acc:9220]	1	0	3	0	1	1	1	1.01	2	1	1	1	1	0	0	0
ENSG00000091039	OSBPL8	protein_coding	12	76745577	76953589	-1	oxysterol binding protein-like 8 [Source:HGNC Symbol;Acc:16396]	2137	2149	2484	2270	1766	2292	2172	2941	1852	1968	2712	3020	1860	2105	1935	2524
ENSG00000091073	DTX2	protein_coding	7	76090993	76135312	1	deltex homolog 2 (Drosophila) [Source:HGNC Symbol;Acc:15973]	547.45	595.79	370.68	411.46	256.07	339.89	239.77	322.85	564.83	518.32	258.51	298.34	462.4	493.6	278.77	265.9
ENSG00000091106	NLRC4	protein_coding	2	32449522	32490923	-1	NLR family, CARD domain containing 4 [Source:HGNC Symbol;Acc:16412]	1	0	0	0	0	0	0	0	0	1	0	0	0	0	0	0
ENSG00000091127	PUS7	protein_coding	7	105080108	105162714	-1	pseudouridylate synthase 7 homolog (S. cerevisiae) [Source:HGNC Symbol;Acc:26033]	291	485	466	632	489	554	550	774	403	456	466	726	464	481	260	650
ENSG00000091128	LAMB4	protein_coding	7	107663993	107770801	-1	laminin, beta 4 [Source:HGNC Symbol;Acc:6491]	6	2	14	20	6	5	30	32	5	6	20	21	5	17	34	31
ENSG00000091129	NRCAM	protein_coding	7	107788082	108097161	-1	neuronal cell adhesion molecule [Source:HGNC Symbol;Acc:7994]	5275	5109	5503	3850	3544	4156	3872	2592	4133	4850	3728	2520	8007	8333	4624	3735
ENSG00000091136	LAMB1	protein_coding	7	107564244	107643700	-1	laminin, beta 1 [Source:HGNC Symbol;Acc:6486]	8089	10910	14897	17900	6877	15840	15643	23889	7606	15648	16918	24613	10678	16552	18846	30469
ENSG00000091137	SLC26A4	protein_coding	7	107301080	107358254	1	solute carrier family 26, member 4 [Source:HGNC Symbol;Acc:8818]	4	11	9	9	1	15	2	5	5	46	2	5	9	49	6	3
ENSG00000091138	SLC26A3	protein_coding	7	107405912	107443670	-1	solute carrier family 26, member 3 [Source:HGNC Symbol;Acc:3018]	0	0	0	0	0	0	0	0	0	0	0	0	0	0	0	0
ENSG00000091140	DLD	protein_coding	7	107531415	107572175	1	dihydrolipoamide dehydrogenase [Source:HGNC Symbol;Acc:2898]	2068	2222	2277	2302	1890	3365	2406	3140	2028	3034	2329	3404	2077	3127	1609	2732
ENSG00000091157	WDR7	protein_coding	18	54318574	54698828	1	WD repeat domain 7 [Source:HGNC Symbol;Acc:13490]	215	526	304	629	219.24	579	260	730.51	295.83	598	334	773	268	510	158	651
ENSG00000091164	TXNL1	protein_coding	18	54264439	54318831	-1	thioredoxin-like 1 [Source:HGNC Symbol;Acc:12436]	1402	1449	1427	1476	1226	1737	1411	2291	1128	1523	1474	2060	1261	1752	1320	1734
ENSG00000091181	IL5RA	protein_coding	3	3111233	3168297	-1	interleukin 5 receptor, alpha [Source:HGNC Symbol;Acc:6017]	1	0	0	0	0	0	0	0	0	0	0	0	1	0	0	0
ENSG00000091262	ABCC6	protein_coding	16	16242785	16317379	-1	ATP-binding cassette, sub-family C (CFTR/MRP), member 6 [Source:HGNC Symbol;Acc:57]	10.35	36.31	32.45	81.05	17.12	23.98	33.96	57.15	51.87	66.06	85.07	147.26	28.64	65.47	54.1	136.36
ENSG00000091317	CMTM6	protein_coding	3	32522804	32544900	-1	CKLF-like MARVEL transmembrane domain containing 6 [Source:HGNC Symbol;Acc:19177]	3057	3873	2865	3257	2324	4244	2163	3355	2839	4537	2649	4168	3058	5001	1744	3977
ENSG00000091409	ITGA6	protein_coding	2	173292082	173371181	1	integrin, alpha 6 [Source:HGNC Symbol;Acc:6142]	2621	4294	4773	5644	2711	4918	5014	6865	2571	3697	4732	6136	2569	3767	2625	5205
ENSG00000091428	RAPGEF4	protein_coding	2	173600002	173917621	1	Rap guanine nucleotide exchange factor (GEF) 4 [Source:HGNC Symbol;Acc:16626]	15	6	29	4	14	8	30	9	51	11	40	5	37	13	44	3
ENSG00000091436	MLTK	protein_coding	2	173940163	174132738	1	Mitogen-activated protein kinase kinase kinase MLT [Source:UniProtKB/Swiss-Prot;Acc:Q9NYL2]	1776.75	1739	2791.74	2251	1946.54	1558.33	2663.46	1584.31	2212.53	1391.28	2785.67	1605	1727	1242.33	3428.61	1272.2
ENSG00000091482	SMPX	protein_coding	X	21724090	21776281	-1	small muscle protein, X-linked [Source:HGNC Symbol;Acc:11122]	0	0	0	0	0	0	0	0	0	0	1	0	0	2	0	0
ENSG00000091483	FH	protein_coding	1	241660903	241683061	-1	fumarate hydratase [Source:HGNC Symbol;Acc:3700]	837.9	1757.87	1316.98	2191.95	725.95	1943.81	1040.79	2551.96	713.97	2082.05	1131.87	2713.42	703.95	1738.79	505.98	1837.82
ENSG00000091490	SEL1L3	protein_coding	4	25749055	25865382	-1	sel-1 suppressor of lin-12-like 3 (C. elegans) [Source:HGNC Symbol;Acc:29108]	6280	6054	7329	6533	5602	5368	7905	6094	6354	4725	9813	5611	5775	5174	10329	4993
ENSG00000091513	TF	protein_coding	3	133464800	133497850	1	transferrin [Source:HGNC Symbol;Acc:11740]	1	0	1	1	1	1	3	1	2	0	4	2	1	0	1	1
ENSG00000091527	CDV3	protein_coding	3	133292574	133309105	1	CDV3 homolog (mouse) [Source:HGNC Symbol;Acc:26928]	14448	12696	13437	9029	11492	14333	9538	9658	8695	10277	6776	7540	10727	11202	7564	7292
ENSG00000091536	MYO15A	protein_coding	17	18012020	18083116	1	myosin XVA [Source:HGNC Symbol;Acc:7594]	9	13	17	21	23	9	21	4	20	17	15	6	23	29	28	16
ENSG00000091542	ALKBH5	protein_coding	17	18086392	18113268	1	alkB, alkylation repair homolog 5 (E. coli) [Source:HGNC Symbol;Acc:25996]	3911	2753	3862	2312	4127	2504	3594	2567	3497	2418	3498	2167	3809	2294	3647	1868
ENSG00000091583	APOH	protein_coding	17	64208151	64252643	-1	apolipoprotein H (beta-2-glycoprotein I) [Source:HGNC Symbol;Acc:616]	0	0	0	0	0	0	0	0	0	1	0	0	0	0	0	0
ENSG00000091592	NLRP1	protein_coding	17	5402747	5522744	-1	NLR family, pyrin domain containing 1 [Source:HGNC Symbol;Acc:14374]	64	80	78	47	47	27	29	24	4	14	7	5	14	18	19	14
ENSG00000091622	PITPNM3	protein_coding	17	6354584	6459814	-1	PITPNM family member 3 [Source:HGNC Symbol;Acc:21043]	214	272	385	451	356	231	816	628	307	217	737	368	362	303	1028	587
ENSG00000091640	SPAG7	protein_coding	17	4862521	4871167	-1	sperm associated antigen 7 [Source:HGNC Symbol;Acc:11216]	1197	1325	1119	1187	1095	1395	938	1368	996	1614	1038	1315	1098	1412	1027	1250
ENSG00000091651	ORC6	protein_coding	16	46723555	46732306	1	origin recognition complex, subunit 6 [Source:HGNC Symbol;Acc:17151]	92	290	155	321	82	243	111	321	65	182	75	248	99	211	62	244
ENSG00000091656	ZFHX4	protein_coding	8	77593454	77779521	1	zinc finger homeobox 4 [Source:HGNC Symbol;Acc:30939]	286	435	418	539	136	194	157	276	116	240	131	379	240	245	130	344
ENSG00000091664	SLC17A6	protein_coding	11	22359643	22401049	1	solute carrier family 17 (sodium-dependent inorganic phosphate cotransporter), member 6 [Source:HGNC Symbol;Acc:16703]	0	0	0	0	0	0	0	0	0	0	0	0	0	0	0	0
ENSG00000091704	CPA1	protein_coding	7	130020180	130027955	1	carboxypeptidase A1 (pancreatic) [Source:HGNC Symbol;Acc:2296]	0	0	0	0	0	0	0	0	0	0	1	1	0	1	0	0
ENSG00000091732	ZC3HC1	protein_coding	7	129658126	129691291	-1	zinc finger, C3HC-type containing 1 [Source:HGNC Symbol;Acc:29913]	715	664	790	661	746	631	855	751	657	674	836	718	784	620	742	518
ENSG00000091831	ESR1	protein_coding	6	151977826	152450754	1	estrogen receptor 1 [Source:HGNC Symbol;Acc:3467]	2	0	3	1	2	1	0	0	6	1	3	1	2	0	0	1
ENSG00000091844	RGS17	protein_coding	6	153331857	153452384	-1	regulator of G-protein signaling 17 [Source:HGNC Symbol;Acc:14088]	166.5	101	155	108	162.98	162	201	116.57	178	105	258	77.72	230	183.99	354	113
ENSG00000091879	ANGPT2	protein_coding	8	6357172	6420930	-1	angiopoietin 2 [Source:HGNC Symbol;Acc:485]	1	0	1	0	2	1	0	0	0	0	1	0	0	0	0	0
ENSG00000091947	TMEM101	protein_coding	17	42088556	42101314	-1	transmembrane protein 101 [Source:HGNC Symbol;Acc:28653]	648	643	677	792	470	657	660	613	628	685	759	699	582	916	883	879
ENSG00000091972	CD200	protein_coding	3	112051915	112081659	1	CD200 molecule [Source:HGNC Symbol;Acc:7203]	35	15	39	18	24	6	21	8	54	13	16	12	39	14	84	10
ENSG00000091986	CCDC80	protein_coding	3	112323407	112368377	-1	coiled-coil domain containing 80 [Source:HGNC Symbol;Acc:30649]	966	561	1034	552	950	459	1022	270	597	451	606	239	874	522	820	204
ENSG00000092009	CMA1	protein_coding	14	24974559	24977471	-1	chymase 1, mast cell [Source:HGNC Symbol;Acc:2097]	0	0	0	0	0	0	0	0	0	0	0	0	0	0	0	0
ENSG00000092010	PSME1	protein_coding	14	24605367	24608176	1	proteasome (prosome, macropain) activator subunit 1 (PA28 alpha) [Source:HGNC Symbol;Acc:9568]	4459	3927	4496	3556	3305	4087	3722	3533	2881	4059	3596	3468	3355	4241	3612	2744
ENSG00000092020	PPP2R3C	protein_coding	14	35554673	35591723	-1	protein phosphatase 2, regulatory subunit B'', gamma [Source:HGNC Symbol;Acc:17485]	546	416	395	299	434	554	316	362	396	509	338	376	562	614	285	324
ENSG00000092036	HAUS4	protein_coding	14	23415437	23426370	-1	HAUS augmin-like complex, subunit 4 [Source:HGNC Symbol;Acc:20163]	483.72	448.84	589.62	695.91	509.03	382.79	767.32	702.34	575.92	424.12	743.84	551.34	408.89	339.27	761.04	324.95
ENSG00000092051	JPH4	protein_coding	14	24037244	24048009	-1	junctophilin 4 [Source:HGNC Symbol;Acc:20156]	0	0	0	0	0	0	0	0	0	0	0	1	0	0	0	0
ENSG00000092054	MYH7	protein_coding	14	23881947	23904927	-1	myosin, heavy chain 7, cardiac muscle, beta [Source:HGNC Symbol;Acc:7577]	2	1	0	0	0	0	0	0	0	0	1	0	0	0	0	0
ENSG00000092067	CEBPE	protein_coding	14	23586513	23588825	-1	CCAAT/enhancer binding protein (C/EBP), epsilon [Source:HGNC Symbol;Acc:1836]	0	0	0	0	0	0	0	0	0	0	0	0	0	0	0	0
ENSG00000092068	SLC7A8	protein_coding	14	23594504	23652883	-1	solute carrier family 7 (amino acid transporter light chain, L system), member 8 [Source:HGNC Symbol;Acc:11066]	141	126	333	416	227	161	639	497	461	238	915	685	185	123	610	356
ENSG00000092094	OSGEP	protein_coding	14	20914570	20923264	-1	O-sialoglycoprotein endopeptidase [Source:HGNC Symbol;Acc:18028]	266	416	305	452	328	582	457	581	284	501	338	501	417	645	338	644
ENSG00000092096	SLC22A17	protein_coding	14	23815515	23822121	-1	solute carrier family 22, member 17 [Source:HGNC Symbol;Acc:23095]	5	13	22	17	4	3	3	3	5	6	5	8	4	1	8	4
ENSG00000092098	RNF31	protein_coding	14	24615892	24629870	1	ring finger protein 31 [Source:HGNC Symbol;Acc:16031]	1004.6	1382.53	1014.46	1505.67	886.67	1239.09	1065.02	1627.08	711.31	1329.4	899.48	1372.96	980.52	1363.27	938.41	1512.17
ENSG00000092108	SCFD1	protein_coding	14	31091318	31205018	1	sec1 family domain containing 1 [Source:HGNC Symbol;Acc:20726]	841	1027	897	1055	912	1299	931	1655	786	1107	955	1569	925	1276	759	1308
ENSG00000092140	G2E3	protein_coding	14	31028329	31089269	1	G2/M-phase specific E3 ubiquitin protein ligase [Source:HGNC Symbol;Acc:20338]	440	641.98	671.98	747.99	234.99	531.99	360.98	659.98	307	424.98	447	651	315.99	591	304.99	682.99
ENSG00000092148	HECTD1	protein_coding	14	31569318	31677010	-1	HECT domain containing E3 ubiquitin protein ligase 1 [Source:HGNC Symbol;Acc:20157]	7402	6699	8591	6949	4903	7218	6375	7458	7616	8048	9184	9316	6175	6355	7309	7436
ENSG00000092199	HNRNPC	protein_coding	14	21677295	21737653	-1	heterogeneous nuclear ribonucleoprotein C (C1/C2) [Source:HGNC Symbol;Acc:5035]	11266.7	13721.2	14583.4	14271.2	9199.73	12364.1	12057.5	15136.8	8655.62	9886.79	13162.4	12043.7	10775.4	12395.3	17171.2	11803.8
ENSG00000092200	RPGRIP1	protein_coding	14	21756098	21819460	1	retinitis pigmentosa GTPase regulator interacting protein 1 [Source:HGNC Symbol;Acc:13436]	0	0	0	0	1	0	0	0	0	0	0	0	0	0	0	0
ENSG00000092201	SUPT16H	protein_coding	14	21819631	21852425	-1	suppressor of Ty 16 homolog (S. cerevisiae) [Source:HGNC Symbol;Acc:11465]	2650.93	3870.29	3518.42	4428.12	2512.73	3888.79	3147.92	5027.6	2472.29	3362.88	2911.71	4691.34	2869.16	3628.45	2887.25	3930.74
ENSG00000092203	TOX4	protein_coding	14	21944756	21967319	1	TOX high mobility group box family member 4 [Source:HGNC Symbol;Acc:20161]	2284.66	2192.38	2440.79	2079.88	2096.8	1987.83	2155.48	2503.04	1833.73	1933.83	2014.87	2192.88	2199.29	2126.77	2505.46	2001.54
[truncated: 54,780 more rows]
