# Supplementary material for: Human proximal tubular epithelial cell interleukin-1 receptor signalling triggers G2/M arrest and cellular senescence during hypoxic kidney injury
Source: Cell Death Dis. 2025 Jan 31;16(1):61. doi: 10.1038/s41419-025-07386-6 (PMC11785723; doi:10.1038/s41419-025-07386-6)
Supplement: Supplementary file 3 — Supplementary Data S2 [file 41419_2025_7386_MOESM3_ESM.xlsx]

## Sheet: TableS5
TableS5: edgeR glmTreat results for HypoxIL1B vs NormVeh contrast filtered by FDR < 0.05.

## Sheet: TableS6
TableS6: edgeR glmTreat results for HypoxIL1B vs NormIL1B contrast filtered by FDR < 0.05.

## Sheet: TableS7
TableS7: edgeR glmTreat results for HypoxIL1B vs HypoxVeh contrast filtered by FDR < 0.05.

## Sheet: TableS8
TableS8: edgeR glmTreat results for HypoxVeh vs NormVeh contrast filtered by FDR < 0.05.

## Sheet: TableS9
TableS9: edgeR glmTreat results for NormIL1B vs NormVeh contrast filtered by FDR < 0.05.

## Sheet: TableS10
TableS10: Intersect of DEGs from all contrasts to find common and unique DEGs.

## Sheet: TableS11
TableS11: enrichKEGG results for up-regulated DEGs unique to HypoxIL1B vs NormVeh contrast.

## Sheet: TableS12
TableS12: enrichKEGG results for down-regulated DEGs unique to HypoxIL1B vs NormVeh contrast.
